# Supplementary material for: Effects of Vacuum‐Heat‐Assisted Sample Desiccation on Microbiome Surveys
Source: Mol Ecol Resour. 2025 Jul 28;25(7):e70020. doi: 10.1111/1755-0998.70020 (PMC12415838; doi:10.1111/1755-0998.70020)
Supplement: Supplementary file 2 — Data S1: men70020‐sup‐0002‐DataS1.tsv. [file MEN-25-e70020-s001.tsv]

# Table created by editing the following input table: output/sample_metadata_and_sequencing_stats.tsv.temp.6.tsv
# Used command: dependencies/edit_table_basic.py -i output/sample_metadata_and_sequencing_stats.tsv.temp.6.tsv -o output/sample_metadata_and_sequencing_stats.tsv --column_names_are_in last_comment_line --row_names_are_in_column SampleID --include_comments_in_output --save_output_column_names_in last_comment_line --save_output_row_names_under_column SampleID --processing_order kr -v --verbose_pref…
# Generated on: 2024.12.18 10:58:08
#
# SampleID	fasta_prefix	MaterialID	MaterialID_old	material	frozen	desiccated	desiccated_fake	treatment	desiccation_temperature_C	desiccation_time_hr	desiccation_date	MaterialID_treatment	material_treatment	material_pH	material_water_content_%	peak_DNA_fragment_size_bp	260_280_ratio	260_230_ratio	DNA_yield	mean_quality_R1	mean_quality_R2	ASV_shannon_diversity	NASVs	OTU_shannon_diversity	NOTUs	Nreads
F01.D.A	F1DA_S172	feces1	F01	feces	no	yes	yes	dried	40	21	2022.11.17	feces1.dried	feces.dried	NA	81.9	5008	1.637	0.902	795	36.973	36.3276	5.738552316	2736	3.671430486	838	110181
F01.D.B	F1DB_S184	feces1	F01	feces	no	yes	yes	dried	40	21	2022.11.17	feces1.dried	feces.dried	NA	81.9	5625	1.829	0.045	1075	36.3062	36.7602	5.945490147	2911	4.376499506	993	112511
F01.D.C	F1DC_S101	feces1	F01	feces	no	yes	no	dried	40	21	2022.11.17	feces1.dried	feces.dried	NA	81.9	5468	1.801	1.24	1395	36.9613	36.3929	6.304508734	2902	4.448123219	925	101651
F01.D.D	F1DD_S113	feces1	F01	feces	no	yes	no	dried	40	21	2022.11.17	feces1.dried	feces.dried	NA	81.9	5500	1.794	0.556	1375	37.0398	35.9424	6.064486651	2354	4.182509695	740	58919
F01.D.E	F1DE_S125	feces1	F01	feces	no	yes	NA	dried	40	21	2022.11.17	feces1.dried	feces.dried	NA	81.9	4643	1.722	0.967	955	37.1071	36.2519	6.372345153	2929	4.399402528	855	87952
F01.F.A	F1FA_S162	feces1	F01	feces	yes	no	yes	frozen	NA	NA	NA	feces1.frozen	feces.frozen	NA	81.9	9348	1.748	0.258	935	37.0169	36.087	6.168794077	3168	4.328499554	1048	131937
F01.F.B	F1FB_S174	feces1	F01	feces	yes	no	yes	frozen	NA	NA	NA	feces1.frozen	feces.frozen	NA	81.9	11601	1.687	0.421	725	37.0662	36.1809	5.893328969	3203	4.094055364	1069	159160
F01.F.C	F1FC_S186	feces1	F01	feces	yes	no	no	frozen	NA	NA	NA	feces1.frozen	feces.frozen	NA	81.9	9913	1.775	0.063	895	34.8601	36.4594	5.993346415	1141	4.182763684	413	14624
F01.F.D	F1FD_S103	feces1	F01	feces	yes	no	no	frozen	NA	NA	NA	feces1.frozen	feces.frozen	NA	81.9	9609	1.741	0.186	1540	37.0382	35.8852	5.972680153	3009	4.232521102	993	147750
F01.F.E	F1FE_S115	feces1	F01	feces	yes	no	NA	frozen	NA	NA	NA	feces1.frozen	feces.frozen	NA	81.9	9435	1.721	0.238	1010	36.1426	36.8142	5.400083531	2318	3.852938691	820	90430
F02.D.A	F2DA_S137	feces2	F02	feces	no	yes	yes	dried	40	21	2022.11.17	feces2.dried	feces.dried	NA	68.8	6783	1.807	1.595	2235	37.0619	36.1253	6.162465954	1991	4.406592949	555	46693
F02.D.B	F2DB_S149	feces2	F02	feces	no	yes	yes	dried	40	21	2022.11.17	feces2.dried	feces.dried	NA	68.8	6827	1.775	1.494	2040	36.907	36.3832	6.403505883	3140	4.523998608	938	83478
F02.D.C	F2DC_S161	feces2	F02	feces	no	yes	no	dried	40	21	2022.11.17	feces2.dried	feces.dried	NA	68.8	5405	1.818	0.643	2230	37.0416	36.3718	6.398235855	2285	4.54020625	740	35787
F02.D.D	F2DD_S173	feces2	F02	feces	no	yes	no	dried	40	21	2022.11.17	feces2.dried	feces.dried	NA	68.8	5833	1.781	0.481	1490	37.0869	36.183	6.080035007	3234	4.288401404	978	137850
F02.D.E	F2DE_S185	feces2	F02	feces	no	yes	NA	dried	40	21	2022.11.17	feces2.dried	feces.dried	NA	68.8	5714	1.814	0.163	1980	37.1418	36.2067	5.951595769	2040	4.349960938	636	63916
F02.F.A	F2FA_S127	feces2	F02	feces	yes	no	yes	frozen	NA	NA	NA	feces2.frozen	feces.frozen	NA	68.8	8522	1.835	0.739	2600	37.0154	36.2416	6.031667759	2310	4.233481922	705	59730
F02.F.B	F2FB_S139	feces2	F02	feces	yes	no	yes	frozen	NA	NA	NA	feces2.frozen	feces.frozen	NA	68.8	8957	1.796	0.165	2400	37.041	36.3223	6.247336817	2823	4.216086814	833	96402
F02.F.C	F2FC_S151	feces2	F02	feces	yes	no	no	frozen	NA	NA	NA	feces2.frozen	feces.frozen	NA	68.8	6479	1.751	1.57	1950	37.1279	36.0386	6.111914516	2451	4.293194959	656	71291
F02.F.D	F2FD_S163	feces2	F02	feces	yes	no	no	frozen	NA	NA	NA	feces2.frozen	feces.frozen	NA	68.8	8044	1.79	0.214	2300	36.4169	36.626	6.300616981	3000	4.596603105	993	95404
F02.F.E	F2FE_S175	feces2	F02	feces	yes	no	NA	frozen	NA	NA	NA	feces2.frozen	feces.frozen	NA	68.8	6914	1.688	0.399	1380	37.0649	36.2777	5.206124224	2439	3.681302922	834	241590
F03.D.A	F3DA_S102	feces3	F03	feces	no	yes	yes	dried	40	21	2022.11.17	feces3.dried	feces.dried	NA	48.1	5714	1.814	1.034	2050	37.0201	36.3796	7.090790419	2638	5.269301207	877	16910
F03.D.B	F3DB_S114	feces3	F03	feces	no	yes	yes	dried	40	21	2022.11.17	feces3.dried	feces.dried	NA	48.1	5783.5	1.821	0.153	2175	37.0745	36.3578	7.381907618	4232	5.536309361	1321	62426
F03.D.C	F3DC_S126	feces3	F03	feces	no	yes	no	dried	40	21	2022.11.17	feces3.dried	feces.dried	NA	48.1	6425	1.824	0.817	2325	37.1817	36.5236	7.497982306	4076	5.606683613	1240	49445
F03.D.D	F3DD_S138	feces3	F03	feces	no	yes	no	dried	40	21	2022.11.17	feces3.dried	feces.dried	NA	48.1	6175	1.81	1.022	2205	36.8856	36.7991	7.268436886	4053	5.517439642	1303	64259
F03.D.E	F3DE_S150	feces3	F03	feces	no	yes	NA	dried	40	21	2022.11.17	feces3.dried	feces.dried	NA	48.1	5691	1.805	1.13	1905	36.9187	35.8127	7.4269503	3947	5.59256918	1266	44075
F03.F.A	F3FA_S187	feces3	F03	feces	yes	no	yes	frozen	NA	NA	NA	feces3.frozen	feces.frozen	NA	48.1	8466	1.83	0.933	2230	37.0928	36.2908	7.461936595	4173	5.636158884	1368	62659
F03.F.B	F3FB_S104	feces3	F03	feces	yes	no	yes	frozen	NA	NA	NA	feces3.frozen	feces.frozen	NA	48.1	8466	1.833	0.721	2600	37.1254	36.2959	7.243751793	3869	5.497820097	1403	57652
F03.F.C	F3FC_S116	feces3	F03	feces	yes	no	no	frozen	NA	NA	NA	feces3.frozen	feces.frozen	NA	48.1	6047	1.852	1.577	2195	36.737	36.4364	7.068394703	3245	5.244439905	1254	38737
F03.F.D	F3FD_S128	feces3	F03	feces	yes	no	no	frozen	NA	NA	NA	feces3.frozen	feces.frozen	NA	48.1	5730	1.845	2.052	2200	37.134	36.3861	7.121243678	3426	5.237974647	1244	39554
F03.F.E	F3FE_S140	feces3	F03	feces	yes	no	NA	frozen	NA	NA	NA	feces3.frozen	feces.frozen	NA	48.1	10734	1.816	1.525	2850	37.0859	36.5358	7.344489415	4535	5.416088807	1407	102251
S01.D.A	S1DA_S97	soil1	S01	soil	no	yes	yes	dried	40	7	2022.11.09	soil1.dried	soil.dried	6.59	18.1	6528	1.929	0.685	1645	35.4422	36.7455	8.466677419	9734	7.05817302	3645	63921
S01.D.B	S1DB_S109	soil1	S01	soil	no	yes	yes	dried	40	7	2022.11.09	soil1.dried	soil.dried	6.59	18.1	7407	1.905	0.941	1400	36.7819	36.014	8.384099507	11937	6.89979725	4056	116899
S01.D.C	S1DC_S121	soil1	S01	soil	no	yes	no	dried	40	7	2022.11.09	soil1.dried	soil.dried	6.59	18.1	7231	1.922	1.236	1410	36.9067	35.9723	8.847857285	11918	7.203246678	3856	62743
S01.D.D	S1DD_S133	soil1	S01	soil	no	yes	no	dried	40	7	2022.11.09	soil1.dried	soil.dried	6.59	18.1	5710	1.82	0.666	1655	36.9596	36.1393	8.454440494	10713	6.95953859	3595	70047
S01.D.E	S1DE_S145	soil1	S01	soil	no	yes	NA	dried	40	7	2022.11.09	soil1.dried	soil.dried	6.59	18.1	7188	1.797	0.113	1265	36.9754	36.1447	8.774747433	12171	7.207120873	3995	71890
S01.F.A	S1FA_S182	soil1	S01	soil	yes	no	yes	frozen	NA	NA	NA	soil1.frozen	soil.frozen	6.59	18.1	6924	1.834	1.807	945	35.3475	36.8512	8.593904507	9937	7.162224757	3810	65867
S01.F.B	S1FB_S99	soil1	S01	soil	yes	no	yes	frozen	NA	NA	NA	soil1.frozen	soil.frozen	6.59	18.1	6616	1.803	0.97	700	37.018	36.1142	8.817032015	13929	7.287972644	4642	113794
S01.F.C	S1FC_S111	soil1	S01	soil	yes	no	no	frozen	NA	NA	NA	soil1.frozen	soil.frozen	6.59	18.1	7935	1.81	0.211	1430	36.9238	36.0142	8.882309693	12071	7.366212151	4104	61247
S01.F.D	S1FD_S123	soil1	S01	soil	yes	no	no	frozen	NA	NA	NA	soil1.frozen	soil.frozen	6.59	18.1	8154	1.829	0.216	465	36.9711	36.2252	8.895188026	13069	7.308549663	4386	83373
S01.F.E	S1FE_S135	soil1	S01	soil	yes	no	NA	frozen	NA	NA	NA	soil1.frozen	soil.frozen	6.59	18.1	7979	1.756	0.905	725	36.9091	36.1992	8.875020706	11993	7.33497856	4072	68909
S02.D.A	S2DA_S157	soil2	S02	soil	no	yes	yes	dried	40	7	2022.11.09	soil2.dried	soil.dried	6.86	18.7	7627	1.879	1.258	2550	36.9068	36.3395	8.108711042	4695	6.821583456	1986	14766
S02.D.B	S2DB_S169	soil2	S02	soil	no	yes	yes	dried	40	7	2022.11.09	soil2.dried	soil.dried	6.86	18.7	7231	1.841	0.523	2410	36.8826	36.1874	8.065728996	5480	6.866521468	2410	22440
S02.D.C	S2DC_S181	soil2	S02	soil	no	yes	no	dried	40	7	2022.11.09	soil2.dried	soil.dried	6.86	18.7	8770	1.84	1.543	2750	36.8729	36.2436	8.697294215	9473	7.220139391	3378	43132
S02.D.D	S2DD_S98	soil2	S02	soil	no	yes	no	dried	40	7	2022.11.09	soil2.dried	soil.dried	6.86	18.7	7891	1.884	1.96	2800	36.9515	36.0545	8.650641663	8072	7.256613334	3105	31649
S02.D.E	S2DE_S110	soil2	S02	soil	no	yes	NA	dried	40	7	2022.11.09	soil2.dried	soil.dried	6.86	18.7	8022	1.879	1.671	3000	36.9363	36.2143	8.455975608	7000	7.141161343	2842	26739
S02.F.A	S2FA_S147	soil2	S02	soil	yes	no	yes	frozen	NA	NA	NA	soil2.frozen	soil.frozen	6.86	18.7	8901	1.816	1.366	2210	36.9399	35.9811	8.852465851	12285	7.537174026	4597	81461
S02.F.B	S2FB_S159	soil2	S02	soil	yes	no	yes	frozen	NA	NA	NA	soil2.frozen	soil.frozen	6.86	18.7	7627	1.873	1.757	2950	36.731	36.4685	8.47472055	9074	7.161620459	3517	56044
S02.F.C	S2FC_S171	soil2	S02	soil	yes	no	no	frozen	NA	NA	NA	soil2.frozen	soil.frozen	6.86	18.7	9165	1.858	0.636	2370	36.9839	36.0611	8.718163209	10018	7.288760809	3667	55377
S02.F.D	S2FD_S183	soil2	S02	soil	yes	no	no	frozen	NA	NA	NA	soil2.frozen	soil.frozen	6.86	18.7	8242	1.831	0.828	2670	35.6663	36.7192	8.62695265	8327	7.331183236	3365	36766
S02.F.E	S2FE_S100	soil2	S02	soil	yes	no	NA	frozen	NA	NA	NA	soil2.frozen	soil.frozen	6.86	18.7	8989	1.863	1.835	2800	36.3037	36.8659	8.690770302	7324	7.461888925	3079	22352
S04.D.A	S4DA_S122	soil3	S04	soil	no	yes	yes	dried	40	7	2022.11.09	soil3.dried	soil.dried	7.90	23.1	6484	1.79	0.843	1245	36.482	36.5389	8.311687986	6643	6.975335019	2808	26698
S04.D.B	S4DB_S134	soil3	S04	soil	no	yes	yes	dried	40	7	2022.11.09	soil3.dried	soil.dried	7.90	23.1	7275	1.813	0.886	1365	37.0525	35.9398	8.536112857	9927	7.080066857	3738	66046
S04.D.C	S4DC_S146	soil3	S04	soil	no	yes	no	dried	40	7	2022.11.09	soil3.dried	soil.dried	7.90	23.1	6616	1.819	0.724	1720	37.1296	36.0952	8.312619746	6924	6.987609878	2902	30674
S04.D.D	S4DD_S158	soil3	S04	soil	no	yes	no	dried	40	7	2022.11.09	soil3.dried	soil.dried	7.90	23.1	8242	1.845	0.28	1325	37.1002	36.0811	8.499267121	10900	7.022625279	4037	90544
S04.D.E	S4DE_S170	soil3	S04	soil	no	yes	NA	dried	40	7	2022.11.09	soil3.dried	soil.dried	7.90	23.1	7803	1.85	1.172	1410	36.9911	35.843	8.360979256	11231	7.016037413	4447	140246
S04.F.A	S4FA_S112	soil3	S04	soil	yes	no	yes	frozen	NA	NA	NA	soil3.frozen	soil.frozen	7.90	23.1	8330	1.806	0.236	915	36.2883	36.6605	8.23425793	6121	6.990732429	2748	25047
S04.F.B	S4FB_S124	soil3	S04	soil	yes	no	yes	frozen	NA	NA	NA	soil3.frozen	soil.frozen	7.90	23.1	7979	1.752	1.264	980	36.9807	36.3834	8.471663689	7372	7.103965758	3001	29576
S04.F.C	S4FC_S136	soil3	S04	soil	yes	no	no	frozen	NA	NA	NA	soil3.frozen	soil.frozen	7.90	23.1	7363	1.794	0.768	1270	36.8786	36.3073	8.424886701	7201	6.967848362	2835	32486
S04.F.D	S4FD_S148	soil3	S04	soil	yes	no	no	frozen	NA	NA	NA	soil3.frozen	soil.frozen	7.90	23.1	7363	1.768	0.215	1000	37.0969	36.1756	8.568803679	10100	7.069168523	3751	72892
S04.F.E	S4FE_S160	soil3	S04	soil	yes	no	NA	frozen	NA	NA	NA	soil3.frozen	soil.frozen	7.90	23.1	8462	1.79	1.208	920	37.0742	36.0116	8.411563579	10512	6.987459866	4111	93339
