# Supplementary material for: Effects of Vacuum‐Heat‐Assisted Sample Desiccation on Microbiome Surveys
Source: Mol Ecol Resour. 2025 Jul 28;25(7):e70020. doi: 10.1111/1755-0998.70020 (PMC12415838; doi:10.1111/1755-0998.70020)
Supplement: Supplementary file 3 — Data S2: men70020‐sup‐0003‐DataS2.tsv. [file MEN-25-e70020-s005.tsv]

# Table created by editing the following input table: ./output/sample_metadata_and_sequencing_stats.tsv.temp.7.tsv
# Used command: ./dependencies/edit_table_basic.py -i ./output/sample_metadata_and_sequencing_stats.tsv.temp.7.tsv -o ./output/sample_metadata_and_sequencing_stats.tsv --column_names_are_in first_data_line --row_names_are_in_column sample --include_comments_in_output --save_output_column_names_in first_data_line --save_output_row_names_under_column sample --processing_order kr -v --verbose_prefix…
# Generated on: 2024.12.18 00:32:53
#
sample	fasta_prefix	MaterialID	material	frozen	desiccated	desiccated_fake	treatment	desiccation_temperature_C	desiccation_time_hr	desiccation_date	MaterialID_treatment	material_treatment	material_pH	material_water_content_%	peak_DNA_fragment_size_bp	260_280_ratio	260_230_ratio	DNA_yield	mean_quality_R1	mean_quality_R2	Nreads	assembly_Ncontigs	assembly_mean_contig_length	assembly_total_contig_length	assembly_min_contig_length	assembly_max_contig_length	assembly_N50	assembly_Ncontigs_geq_1000	assembly_Ncontigs_geq_10000	assembly_Ncontigs_geq_100000	assembly_Ncontigs_geq_1000000	assembly_Ncontigs_geq_10000000	KO_shannon_diversity	NKOs	Nproteins
F01.D.A	F1DA_S87	feces1	feces	no	yes	yes	dried	40	21	2022.11.17	feces1.dried	feces.dried	NA	81.9	5008	1.637	0.902	795	33.1858	33.0128	5926048	55653	1230.47	68479473	500	118243	1453	18815	265	3	0	0	7.963341143	4590	102576
F01.D.B	F1DB_S88	feces1	feces	no	yes	yes	dried	40	21	2022.11.17	feces1.dried	feces.dried	NA	81.9	5625	1.829	0.045	1075	33.1472	32.9723	7481154	67127	1120.37	75207309	500	321376	1092	14688	546	11	0	0	8.288970804	5970	109628
F01.D.C	F1DC_S89	feces1	feces	no	yes	no	dried	40	21	2022.11.17	feces1.dried	feces.dried	NA	81.9	5468	1.801	1.24	1395	33.1711	33.0074	8251652	84353	1105.51	93253350	500	85949	1179	24703	365	0	0	0	8.217417364	6186	140810
F01.D.D	F1DD_S90	feces1	feces	no	yes	no	dried	40	21	2022.11.17	feces1.dried	feces.dried	NA	81.9	5500	1.794	0.556	1375	33.1806	32.9747	5921178	57442	1088.45	62523012	500	138878	1063	12666	439	3	0	0	8.223630715	5398	93596
F01.D.E	F1DE_S91	feces1	feces	no	yes	NA	dried	40	21	2022.11.17	feces1.dried	feces.dried	NA	81.9	4643	1.722	0.967	955	33.2	32.9113	6692543	74792	1029.75	77016709	500	51029	1023	18168	395	0	0	0	8.011897146	4682	124271
F01.F.A	F1FA_S102	feces1	feces	yes	no	yes	frozen	NA	NA	NA	feces1.frozen	feces.frozen	NA	81.9	9348	1.748	0.258	935	33.1641	32.9794	7260348	63707	1243.22	79202005	500	100879	1536	18987	481	1	0	0	8.029979847	4917	116041
F01.F.B	F1FB_S103	feces1	feces	yes	no	yes	frozen	NA	NA	NA	feces1.frozen	feces.frozen	NA	81.9	11601	1.687	0.421	725	33.1887	33.0325	6944839	54387	1252.32	68110046	500	194698	1575	17892	275	3	0	0	7.959330227	4663	98361
F01.F.C	F1FC_S104	feces1	feces	yes	no	no	frozen	NA	NA	NA	feces1.frozen	feces.frozen	NA	81.9	9913	1.775	0.063	895	33.1932	32.9295	6257193	75814	991.033	75134141	500	68862	973	17823	324	0	0	0	7.911903775	4486	122615
F01.F.D	F1FD_S105	feces1	feces	yes	no	no	frozen	NA	NA	NA	feces1.frozen	feces.frozen	NA	81.9	9609	1.741	0.186	1540	33.1778	32.9882	9040843	71635	1144.93	82017192	500	160174	1169	17993	589	7	0	0	8.279890787	6001	118673
F01.F.E	F1FE_S106	feces1	feces	yes	no	NA	frozen	NA	NA	NA	feces1.frozen	feces.frozen	NA	81.9	9435	1.721	0.238	1010	33.1431	33.0034	8316237	41687	1448.97	60403289	500	142602	2035	10918	798	6	0	0	8.346913056	5917	76214
F02.D.A	F2DA_S92	feces2	feces	no	yes	yes	dried	40	21	2022.11.17	feces2.dried	feces.dried	NA	68.8	6783	1.807	1.595	2235	33.0934	33.1077	6091865	83611	1253.35	104793818	500	86837	1408	29404	622	0	0	0	7.815923181	4687	157656
F02.D.B	F2DB_S93	feces2	feces	no	yes	yes	dried	40	21	2022.11.17	feces2.dried	feces.dried	NA	68.8	6827	1.775	1.494	2040	33.1976	33.0336	7136813	64619	1193.06	77094250	500	122838	1309	15694	650	2	0	0	7.952157758	4696	118105
F02.D.C	F2DC_S94	feces2	feces	no	yes	no	dried	40	21	2022.11.17	feces2.dried	feces.dried	NA	68.8	5405	1.818	0.643	2230	33.2183	33.0455	5976949	78737	1108.24	87259839	500	99170	1121	20210	656	0	0	0	7.989742368	5107	138015
F02.D.D	F2DD_S95	feces2	feces	no	yes	no	dried	40	21	2022.11.17	feces2.dried	feces.dried	NA	68.8	5833	1.781	0.481	1490	33.1943	33.028	7072336	58156	1302.87	75769542	500	113671	1604	16120	711	3	0	0	7.950704087	4487	111603
F02.D.E	F2DE_S96	feces2	feces	no	yes	NA	dried	40	21	2022.11.17	feces2.dried	feces.dried	NA	68.8	5714	1.814	0.163	1980	33.1804	32.9987	5973754	103245	1020.1	105320703	500	74961	1052	30000	239	0	0	0	7.743761002	4391	171677
F02.F.A	F2FA_S107	feces2	feces	yes	no	yes	frozen	NA	NA	NA	feces2.frozen	feces.frozen	NA	68.8	8522	1.835	0.739	2600	33.2387	33.0188	11426729	80490	1413.87	113802268	500	161529	1836	25898	922	14	0	0	7.681874919	4599	162958
F02.F.B	F2FB_S108	feces2	feces	yes	no	yes	frozen	NA	NA	NA	feces2.frozen	feces.frozen	NA	68.8	8957	1.796	0.165	2400	33.2329	33.0438	7172628	44435	1413.82	62822999	500	92556	1927	14917	533	0	0	0	7.802816533	4363	90339
F02.F.C	F2FC_S109	feces2	feces	yes	no	no	frozen	NA	NA	NA	feces2.frozen	feces.frozen	NA	68.8	6479	1.751	1.57	1950	33.2496	33.0098	9902726	78901	1413.5	111526944	500	166862	1799	26907	1004	1	0	0	7.734258728	4630	160111
F02.F.D	F2FD_S110	feces2	feces	yes	no	no	frozen	NA	NA	NA	feces2.frozen	feces.frozen	NA	68.8	8044	1.79	0.214	2300	33.2164	33.0339	9641229	85681	1185.64	101586923	500	133319	1288	25641	531	3	0	0	7.682501589	4557	156696
F02.F.E	F2FE_S111	feces2	feces	yes	no	NA	frozen	NA	NA	NA	feces2.frozen	feces.frozen	NA	68.8	6914	1.688	0.399	1380	33.2418	33.0679	6653352	71803	1344.07	96508326	500	79670	1611	25990	707	0	0	0	7.802501623	4736	141580
F03.D.A	F3DA_S97	feces3	feces	no	yes	yes	dried	40	21	2022.11.17	feces3.dried	feces.dried	NA	48.1	5714	1.814	1.034	2050	33.2195	33.0589	8394221	82522	971.7	80186645	500	293623	969	20258	84	1	0	0	7.077004303	2144	137541
F03.D.B	F3DB_S98	feces3	feces	no	yes	yes	dried	40	21	2022.11.17	feces3.dried	feces.dried	NA	48.1	5783.5	1.821	0.153	2175	33.2166	33.105	9449759	80063	958.235	76719183	500	293542	959	19792	63	1	0	0	7.050965246	2101	132866
F03.D.C	F3DC_S99	feces3	feces	no	yes	no	dried	40	21	2022.11.17	feces3.dried	feces.dried	NA	48.1	6425	1.824	0.817	2325	33.2036	33.0138	6377948	64882	914.974	59365355	500	294359	904	15077	32	1	0	0	6.992705504	1951	105518
F03.D.D	F3DD_S100	feces3	feces	no	yes	no	dried	40	21	2022.11.17	feces3.dried	feces.dried	NA	48.1	6175	1.81	1.022	2205	33.1989	33.1019	9054144	85208	963.61	82107301	500	293528	962	21003	92	1	0	0	7.051847768	2121	141933
F03.D.E	F3DE_S101	feces3	feces	no	yes	NA	dried	40	21	2022.11.17	feces3.dried	feces.dried	NA	48.1	5691	1.805	1.13	1905	33.1966	33.0303	8029600	74495	963.39	71767716	500	293583	964	18445	50	1	0	0	7.049662522	2075	124327
F03.F.A	F3FA_S112	feces3	feces	yes	no	yes	frozen	NA	NA	NA	feces3.frozen	feces.frozen	NA	48.1	8466	1.83	0.933	2230	33.216	33.0242	8977332	73647	1057.42	77876041	500	293380	1099	19813	159	6	0	0	7.157166628	2394	127558
F03.F.B	F3FB_S113	feces3	feces	yes	no	yes	frozen	NA	NA	NA	feces3.frozen	feces.frozen	NA	48.1	8466	1.833	0.721	2600	33.2282	32.9999	8032635	72671	1052.35	76475453	500	293559	1071	18377	295	4	0	0	7.160381952	2315	125397
F03.F.C	F3FC_S114	feces3	feces	yes	no	no	frozen	NA	NA	NA	feces3.frozen	feces.frozen	NA	48.1	6047	1.852	1.577	2195	33.219	33.0398	8590106	81375	1034.03	84143925	500	293554	1032	19603	362	2	0	0	7.136972439	2222	139035
F03.F.D	F3FD_S115	feces3	feces	yes	no	no	frozen	NA	NA	NA	feces3.frozen	feces.frozen	NA	48.1	5730	1.845	2.052	2200	33.2287	33.014	9701113	96481	1041.73	100506850	500	293576	1051	24224	405	2	0	0	7.152487253	2270	165144
F03.F.E	F3FE_S116	feces3	feces	yes	no	NA	frozen	NA	NA	NA	feces3.frozen	feces.frozen	NA	48.1	10734	1.816	1.525	2850	33.2207	33.0384	7735285	70124	1046.97	73417471	500	293496	1073	18044	229	5	0	0	7.13339664	2280	122040
S01.D.A	S1DA_S57	soil1	soil	no	yes	yes	dried	40	7	2022.11.09	soil1.dried	soil.dried	6.59	18.1	6528	1.929	0.685	1645	33.1841	32.9318	7007961	21523	665.999	14334304	500	2808	639	1323	0	0	0	0	6.510662517	1319	29718
S01.D.B	S1DB_S58	soil1	soil	no	yes	yes	dried	40	7	2022.11.09	soil1.dried	soil.dried	6.59	18.1	7407	1.905	0.941	1400	33.1766	32.9985	8991620	24107	682.983	16464674	500	3650	655	1802	0	0	0	0	6.726131351	1582	33371
S01.D.C	S1DC_S59	soil1	soil	no	yes	no	dried	40	7	2022.11.09	soil1.dried	soil.dried	6.59	18.1	7231	1.922	1.236	1410	33.1717	32.9474	8852096	26255	666.832	17507668	500	2810	637	1622	0	0	0	0	6.555505709	1425	36304
S01.D.D	S1DD_S60	soil1	soil	no	yes	no	dried	40	7	2022.11.09	soil1.dried	soil.dried	6.59	18.1	5710	1.82	0.666	1655	33.1834	32.9942	8146388	23511	662.838	15583990	500	3397	634	1351	0	0	0	0	6.581816366	1442	32265
S01.D.E	S1DE_S61	soil1	soil	no	yes	NA	dried	40	7	2022.11.09	soil1.dried	soil.dried	6.59	18.1	7188	1.797	0.113	1265	33.1758	32.9833	10796418	26635	667.146	17769423	500	3184	640	1627	0	0	0	0	6.578414795	1503	36593
S01.F.A	S1FA_S72	soil1	soil	yes	no	yes	frozen	NA	NA	NA	soil1.frozen	soil.frozen	6.59	18.1	6924	1.834	1.807	945	33.1986	32.9517	6886669	11430	625.021	7143987	500	2758	598	329	0	0	0	0	6.014242491	946	14840
S01.F.B	S1FB_S73	soil1	soil	yes	no	yes	frozen	NA	NA	NA	soil1.frozen	soil.frozen	6.59	18.1	6616	1.803	0.97	700	33.2139	32.9944	8628998	17745	635.86	11283329	500	3271	609	616	0	0	0	0	6.272157294	1224	23366
S01.F.C	S1FC_S74	soil1	soil	yes	no	no	frozen	NA	NA	NA	soil1.frozen	soil.frozen	6.59	18.1	7935	1.81	0.211	1430	33.1859	32.9775	9047968	11822	626.592	7407568	500	2731	601	332	0	0	0	0	6.125879197	981	15424
S01.F.D	S1FD_S75	soil1	soil	yes	no	no	frozen	NA	NA	NA	soil1.frozen	soil.frozen	6.59	18.1	8154	1.829	0.216	465	33.1781	33.0184	7152875	11969	633.525	7582664	500	3792	604	432	0	0	0	0	5.926005062	959	15535
S01.F.E	S1FE_S76	soil1	soil	yes	no	NA	frozen	NA	NA	NA	soil1.frozen	soil.frozen	6.59	18.1	7979	1.756	0.905	725	33.1735	32.8972	5011106	5867	623.901	3660428	500	2199	595	183	0	0	0	0	5.621204457	634	7592
S02.D.A	S2DA_S62	soil2	soil	no	yes	yes	dried	40	7	2022.11.09	soil2.dried	soil.dried	6.86	18.7	7627	1.879	1.258	2550	33.1919	32.9335	7929025	14233	641.492	9130359	500	3140	607	648	0	0	0	0	5.461306152	929	18684
S02.D.B	S2DB_S63	soil2	soil	no	yes	yes	dried	40	7	2022.11.09	soil2.dried	soil.dried	6.86	18.7	7231	1.841	0.523	2410	33.1397	32.9376	7767133	11845	636.975	7544971	500	2872	605	470	0	0	0	0	5.349659363	848	15383
S02.D.C	S2DC_S64	soil2	soil	no	yes	no	dried	40	7	2022.11.09	soil2.dried	soil.dried	6.86	18.7	8770	1.84	1.543	2750	33.1928	32.9646	8380462	15730	666.04	10476802	500	3616	634	1027	0	0	0	0	5.859450905	1105	21045
S02.D.D	S2DD_S65	soil2	soil	no	yes	no	dried	40	7	2022.11.09	soil2.dried	soil.dried	6.86	18.7	7891	1.884	1.96	2800	33.1804	32.8731	5164504	7072	632.5	4473041	500	2990	600	261	0	0	0	0	5.107956701	602	9054
S02.D.E	S2DE_S66	soil2	soil	no	yes	NA	dried	40	7	2022.11.09	soil2.dried	soil.dried	6.86	18.7	8022	1.879	1.671	3000	33.1835	32.8739	5982249	10951	643.71	7049271	500	2785	613	489	0	0	0	0	5.383820986	824	14402
S02.F.A	S2FA_S77	soil2	soil	yes	no	yes	frozen	NA	NA	NA	soil2.frozen	soil.frozen	6.86	18.7	8901	1.816	1.366	2210	33.1322	32.9691	7312444	6449	621.624	4008852	500	2299	593	186	0	0	0	0	5.058640092	555	8153
S02.F.B	S2FB_S78	soil2	soil	yes	no	yes	frozen	NA	NA	NA	soil2.frozen	soil.frozen	6.86	18.7	7627	1.873	1.757	2950	33.1807	32.9364	4966187	4515	621.432	2805766	500	2104	590	143	0	0	0	0	4.804516949	439	5723
S02.F.C	S2FC_S79	soil2	soil	yes	no	no	frozen	NA	NA	NA	soil2.frozen	soil.frozen	6.86	18.7	9165	1.858	0.636	2370	33.182	32.8426	5148277	6203	640.29	3971721	500	2931	606	277	0	0	0	0	5.000608028	547	7990
S02.F.D	S2FD_S80	soil2	soil	yes	no	no	frozen	NA	NA	NA	soil2.frozen	soil.frozen	6.86	18.7	8242	1.831	0.828	2670	33.1981	32.8762	5507710	3704	619.94	2296257	500	1810	589	117	0	0	0	0	4.596545283	364	4693
S02.F.E	S2FE_S81	soil2	soil	yes	no	NA	frozen	NA	NA	NA	soil2.frozen	soil.frozen	6.86	18.7	8989	1.863	1.835	2800	33.1974	32.9324	6705784	5647	621.493	3509572	500	2429	590	165	0	0	0	0	4.969772893	530	7109
S04.D.A	S4DA_S67	soil3	soil	no	yes	yes	dried	40	7	2022.11.09	soil3.dried	soil.dried	7.90	23.1	6484	1.79	0.843	1245	33.1827	32.9574	6769148	16685	666.693	11123772	500	3122	640	1017	0	0	0	0	6.729641899	1289	22653
S04.D.B	S4DB_S68	soil3	soil	no	yes	yes	dried	40	7	2022.11.09	soil3.dried	soil.dried	7.90	23.1	7275	1.813	0.886	1365	33.1147	33.0358	8600981	15724	669.339	10524688	500	3202	642	950	0	0	0	0	6.714634339	1250	21318
S04.D.C	S4DC_S69	soil3	soil	no	yes	no	dried	40	7	2022.11.09	soil3.dried	soil.dried	7.90	23.1	6616	1.819	0.724	1720	33.2008	32.9118	7414837	16808	671.788	11291411	500	2956	642	1158	0	0	0	0	6.76329407	1300	22779
S04.D.D	S4DD_S70	soil3	soil	no	yes	no	dried	40	7	2022.11.09	soil3.dried	soil.dried	7.90	23.1	8242	1.845	0.28	1325	33.1914	32.9096	6490047	16552	666.912	11038725	500	2650	640	972	0	0	0	0	6.752083864	1295	22250
S04.D.E	S4DE_S71	soil3	soil	no	yes	NA	dried	40	7	2022.11.09	soil3.dried	soil.dried	7.90	23.1	7803	1.85	1.172	1410	33.2077	32.9524	7393304	14788	675.884	9994979	500	3254	646	1032	0	0	0	0	6.748992088	1270	20120
S04.F.A	S4FA_S82	soil3	soil	yes	no	yes	frozen	NA	NA	NA	soil3.frozen	soil.frozen	7.90	23.1	8330	1.806	0.236	915	33.2066	32.946	8283940	20642	690.625	14255873	500	3706	659	1717	0	0	0	0	6.870985199	1496	28489
S04.F.B	S4FB_S83	soil3	soil	yes	no	yes	frozen	NA	NA	NA	soil3.frozen	soil.frozen	7.90	23.1	7979	1.752	1.264	980	33.207	32.9435	8977576	16957	672.151	11397667	500	2901	643	1123	0	0	0	0	6.750801623	1325	23141
S04.F.C	S4FC_S84	soil3	soil	yes	no	no	frozen	NA	NA	NA	soil3.frozen	soil.frozen	7.90	23.1	7363	1.794	0.768	1270	33.1975	32.9319	7527935	18510	677.426	12539159	500	3054	652	1284	0	0	0	0	6.801277711	1353	25284
S04.F.D	S4FD_S85	soil3	soil	yes	no	no	frozen	NA	NA	NA	soil3.frozen	soil.frozen	7.90	23.1	7363	1.768	0.215	1000	33.2125	32.9868	6507636	11907	658.523	7841035	500	2694	631	618	0	0	0	0	6.615841691	1092	16001
S04.F.E	S4FE_S86	soil3	soil	yes	no	NA	frozen	NA	NA	NA	soil3.frozen	soil.frozen	7.90	23.1	8462	1.79	1.208	920	33.1458	32.9907	8331060	18081	674.439	12194535	500	3346	647	1195	0	0	0	0	6.768058344	1340	24784
