# Supplementary material for: Effects of Vacuum‐Heat‐Assisted Sample Desiccation on Microbiome Surveys
Source: Mol Ecol Resour. 2025 Jul 28;25(7):e70020. doi: 10.1111/1755-0998.70020 (PMC12415838; doi:10.1111/1755-0998.70020)
Supplement: Supplementary file 4 — Data S3: men70020‐sup‐0004‐DataS3.tsv. [file MEN-25-e70020-s004.tsv]

MAG	closest_placement_reference	closest_placement_ani	taxonomy	Completeness	Contamination	Ncontigs	estimated_size	max_contig_length	contig_N50	proportion_F01.D.A	proportion_F01.D.B	proportion_F01.D.C	proportion_F01.D.D	proportion_F01.D.E	proportion_F01.F.A	proportion_F01.F.B	proportion_F01.F.C	proportion_F01.F.D	proportion_F01.F.E	proportion_F02.D.A	proportion_F02.D.B	proportion_F02.D.C	proportion_F02.D.D	proportion_F02.D.E	proportion_F02.F.A	proportion_F02.F.B	proportion_F02.F.C	proportion_F02.F.D	proportion_F02.F.E	proportion_F03.D.A	proportion_F03.D.B	proportion_F03.D.C	proportion_F03.D.D	proportion_F03.D.E	proportion_F03.F.A	proportion_F03.F.B	proportion_F03.F.C	proportion_F03.F.D	proportion_F03.F.E	proportion_S01.D.A	proportion_S01.D.B	proportion_S01.D.C	proportion_S01.D.D	proportion_S01.D.E	proportion_S01.F.A	proportion_S01.F.B	proportion_S01.F.C	proportion_S01.F.D	proportion_S01.F.E
feces.dried.MAG001	N/A	N/A	Unclassified	5.02	0.02	1	5.42331e+06	272250	272250	0.0002611527813	0.09428799683	0.007750789172	0.03541562217	0.001474855893	0.0002166987106	0	0.0002633805796	0.0002329542251	0.002096955881	0	0	0	0	0	0	0	0	0	0	0	0	0	0	0	0	0	0	0	0	0	0	0	0	0	0	0	0	0	0
feces.dried.MAG002	N/A	N/A	Unclassified Bacteria	14.68	1.61	345	7.05106e+06	27220	3552	0.002312503785	0.002523979534	0.003254618871	0.003377964654	0.004865108378	0.003576495929	0.001879782573	0.008659273157	0.002435540761	0.00386077961	0.004867541239	0.005026702014	0.008501003574	0.003350208802	0.01012690327	0.004576267321	0.004284981419	0.003532586855	0.003424526075	0.003160847223	0.0004931762001	0.00023184217	0.0001446608991	0.0003305455052	0.0003290867118	0.0003223892765	0.0002940462098	0.0005173521898	0.0004168116312	0.0001855433743	0.0002480078906	0.000442450804	0	0	0.00156058347	0.001203061845	0.001522983759	0.001109605282	0.0003829362562	0
feces.dried.MAG003	GCF_002975435.1	84.3	Bacteria;Actinomycetota;Actinomycetia;Actinomycetales;Micrococcaceae;Paeniglutamicibacter	90.59	3.09	173	4.62552e+06	150869	43226	3.110737912e-05	7.249816796e-06	2.650450237e-05	0	2.395614473e-05	2.815876833e-05	6.250891628e-05	2.566860931e-05	0	0	0.01279823791	0.001990295732	0.005861835748	0.003490782175	0.01300192249	0.02500708668	0.007116210904	0.007355064309	0.006715947116	0.007857843244	1.571954827e-05	1.636304192e-05	7.941056762e-06	0	8.129241028e-06	0	7.263655527e-06	7.517562102e-06	7.354471138e-06	7.051341494e-06	0	0.0002185921886	0	0	0	0	0.0001881069884	0	0	0
feces.dried.MAG004	GCA_944389045.1	77.43	Bacteria;Bacillota_A;Clostridia;Oscillospirales;CAG-272;RGIG1993	87.48	0.58	80	2.36955e+06	192014	37338	0	0	0	0	0	0	0	0	0	1.620072753e-05	0	0	0	0	1.426483953e-05	0	0	0	0	0	0.008198352395	0.009154159744	0.007424322895	0.007609193877	0.008389045717	0.004544184704	0.00498496178	0.008380874852	0.008020652697	0.004867761262	0	0	0	0	0	0	0	0	0	0
feces.dried.MAG005	GCF_002975435.1	83.09	Bacteria;Actinomycetota;Actinomycetia;Actinomycetales;Micrococcaceae;Paeniglutamicibacter	65.8	0.55	450	4.62594e+06	34282	7498	1.946505457e-05	0	1.824334803e-05	0	0	1.938199795e-05	8.195350926e-06	5.889331136e-06	1.041796304e-05	0	0.007852355028	0.001137956225	0.001711450908	0.0007837830493	0.01166696696	0.01368554282	0.002137662128	0.003180554809	0.003266397236	0.005139923364	0	0	0	0	0	0	0	0	0	0	0	0.0001504594698	0	0	0.0001768969261	0	0	0.0002515543286	0	0.0002583502235
feces.dried.MAG006	N/A	N/A	Bacteria;Bacteroidota;Bacteroidia;Bacteroidales;UBA932;Cryptobacteroides	83.5	3.26	156	3.22528e+06	83912	27484	0	1.128011419e-05	0	0	0	1.095317755e-05	0	0	0	1.246964724e-05	9.1260301e-06	1.104005432e-05	0	0	1.097960055e-05	0	0	0	0	0	0.007686025343	0.007905186339	0.007431909219	0.007743389123	0.008398554482	0.008972217663	0.01160679055	0.009877866275	0.009217294352	0.01177220819	0	0	0	0	0	0	0	0	0	0
feces.dried.MAG007	N/A	N/A	Bacteria;Pseudomonadota;Alphaproteobacteria;Caulobacterales;Caulobacteraceae;Brevundimonas;Brevundimonas bullata_A	99.94	3.85	252	3.29777e+06	73335	19883	0.0001653898308	0.0002673038809	0.0004324534477	0.0002411139362	0.0003908738687	0.0004877872001	0.0002346359742	0.001251005329	0.0002694053361	0.0002445452208	0.01073836494	0.004966178253	0.007256149283	0.002571126732	0.01108467745	0.007212778188	0.002847763962	0.00576568435	0.003860521383	0.004257336549	7.494653582e-05	5.200969247e-05	5.048106852e-05	5.190642862e-05	3.100641028e-05	5.522796505e-05	6.002730296e-05	0.0001051356354	6.545302491e-05	1.79300697e-05	0.001324141229	0.001181146596	0.0003089556219	0.0008716578591	0.001307000107	0.002518932807	0.001434948832	0.003020233338	0.001804004575	0.00167021443
feces.dried.MAG008	N/A	N/A	Unclassified Bacteria	17.0	0.29	359	6.11631e+06	16124	3770	0.007704056403	0.001796818327	0.001210540539	0.002072007945	0.005438565945	0.003120673761	0.001967290722	0.004706691759	0.001906118805	0.002325424378	0.0005436573822	0.001215278171	0.0007268625694	0.000626905266	0.00180582567	0.0005048509072	0.0003601649	0.0002567744489	0.0004711790392	0.0001689463831	0	0	0	0	0	0	0	0	0	0	0	0	0	0	0	0.0007984327991	0	0	0	0
feces.dried.MAG009	N/A	N/A	Bacteria;Pseudomonadota;Gammaproteobacteria;Burkholderiales;Burkholderiaceae;Duganella;Duganella zoogloeoides	41.87	0.74	1427	8.15211e+06	13383	2676	0.001635156281	0.0084372903	0.005206037116	0.01701096678	0.005367195561	0.002912401104	0.003950171866	0.01112358219	0.007130400676	0.00790535191	0.0007812549709	0.001223851412	0.0008856821626	0.001481935293	0.002014144646	0.0004174306209	0.0009565798165	0.001071272917	0.000873862278	0.0006336664942	9.648897406e-05	4.01755343e-05	6.824077699e-05	9.522744629e-05	3.991881259e-05	6.22147298e-05	3.56683364e-05	3.691515009e-05	1.80571442e-05	5.193864568e-05	0.0007520951279	0.0009392264305	0.0005966415392	0.0006886257572	0.001262010626	0.001459335749	0.0008082404792	0.00134597125	0.0008128900429	0.0004607778305
feces.dried.MAG010	N/A	N/A	Bacteria;Actinomycetota;Coriobacteriia;Coriobacteriales;Coriobacteriaceae;Collinsella;Collinsella tanakaei	93.47	2.33	114	2.50485e+06	100613	39586	0.0003441646767	0.0001167766968	1.581193589e-05	6.788263925e-05	0.0008003323014	0.0005039649112	0.0002344023688	0.0001684458886	0.0001015817841	0.0001004043175	0.006466403336	0.01408325157	0.02032503069	0.00818528626	0.002721660784	0.003768800733	0.02879611553	0.006128117228	0.01488769756	0.008928540727	5.626738114e-05	0	2.84246379e-05	3.653402853e-05	2.909823459e-05	1.295729067e-05	2.599991215e-05	0	4.606871909e-05	5.047988817e-05	0.0002192914974	0.0001956101056	0	0	0	0	0	0.0003270420191	0	0
feces.dried.MAG011	N/A	N/A	Bacteria;Bacillota_A;Clostridia;Lachnospirales;Lachnospiraceae	39.47	8.89	1032	6.36383e+06	18189	3081	9.435296268e-06	1.209433074e-05	2.947699478e-05	0	1.332141882e-05	1.174379529e-05	0	0	0	0	0	0	1.074600558e-05	1.038041454e-05	0	1.990337062e-05	2.79547393e-05	0	1.147333908e-05	1.748403613e-05	0.005323422164	0.006913027839	0.006418401647	0.006463413421	0.005851747919	0.00452307915	0.005404367922	0.005242133963	0.006275551456	0.004946437853	0	0	0	0	0	0	0	0.000304839836	0	0
feces.dried.MAG012	N/A	N/A	Unclassified	9.42	0.01	152	6.03696e+06	7292	3592	4.167463522e-05	0.006250056858	0.004426682638	0.007732144942	0.0001176783969	0.000103742028	0	0.0002206582675	0.003819702807	0.005698572678	0	0	0	0	0	0	0	0	0	0	0	0	0	0	0	0	0	0	0	0	0	0	0	0	0	0	0	0	0	0
feces.dried.MAG013	N/A	N/A	Unclassified Bacteria	30.21	1.6	734	8.92562e+06	67462	5059	0.0003076239775	9.012980371e-05	0.0005491737846	0.0001440799841	0.0001985487066	0.0002078541359	0.0003191708144	0.0003191124388	0.0002587271561	0.0001619058206	0.02063133533	0.00791699912	0.01698734478	0.01879782297	0.0191083976	0.03007744977	0.0349595906	0.03466387591	0.04322661878	0.03464629708	0	0	0	0	0	0	0	0	1.142885846e-05	0	0	0	0	0.0001937111113	0	0	0	0	0	0
feces.dried.MAG014	N/A	N/A	Unclassified Bacteria	5.65	0.0	186	8.80007e+06	6800	3308	0.002287957288	0.002077360607	0.006514969633	0.004581684901	0.007301823895	0.004538590934	0.002909957236	0.006201339088	0.002327912943	0.003512181816	0.0003460185768	0.002182647254	0.0006785911768	0.002700679577	0.001516513216	0.0002010980038	0.0008944146962	0.0006537111959	0.001246176114	0.0005299612057	0	0	0	0	0	0	0	0	0	0	0	0	0	0	0	0	0	0	0	0
feces.dried.MAG015	N/A	N/A	Bacteria;Pseudomonadota;Gammaproteobacteria;Pseudomonadales;Pseudomonadaceae;Pseudomonas_E;Pseudomonas_E helleri_A	75.04	5.85	647	5.731e+06	48233	9424	0.03056586631	0.02835445861	0.035039921	0.03078874312	0.02909163285	0.03590424731	0.03267453239	0.02799071973	0.05545383715	0.03848960739	0.006455035384	0.06043488045	0.02759410354	0.04737208111	0.008051446854	0.004940577434	0.01531239986	0.009892655537	0.003343894176	0.00684958922	0.0002144297585	0.0003148821935	0.0002630717275	0.0003977936751	7.92076192e-05	0.0003456532112	0.0003467913682	0.0001171963177	1.433172291e-05	0.0008141549309	0	0.0001064931325	0	0.0001214563109	0	0.0001930426664	0	0	0	0
feces.dried.MAG016	N/A	N/A	Bacteria;Bacillota_A;Clostridia;Oscillospirales;Acutalibacteraceae;UBA6857	22.31	0.23	125	2.5172e+06	14069	4648	0	0	0	0	0	0	0	0	0	0	0	0	0	0	0	0	0	0	0	0	0.003401430254	0.002106088676	0.003258850972	0.003960114814	0.00285083032	0.002538919466	0.003062155201	0.002832643455	0.003374815806	0.001841464297	0	0	0	0	0	0	0	0	0	0
feces.dried.MAG017	GCF_000421145.1	78.29	Bacteria;Actinomycetota;Actinomycetia;Actinomycetales;Microbacteriaceae;Glaciibacter	62.14	2.0	446	3.73004e+06	31549	5407	0.00125254345	0.0009567663028	0.003569701539	0.0008609223596	0.005139272554	0.001030848068	0.000855609855	0.00289253532	0.0006019724051	0.0005288305636	0.004766297077	0.001539295399	0.004529996152	0.002081074347	0.008438901229	0.004529466947	0.002549744973	0.0028596576	0.007969829464	0.001766817555	9.946357959e-05	5.91629768e-05	0.0001435602742	5.90455103e-05	6.613304097e-05	9.161816215e-05	5.252562276e-05	4.077127174e-05	7.312571348e-05	7.648547661e-05	0.001993579856	0.001778292231	0.0007687938414	0.001352104804	0.0006969195309	0.001074517721	0.002890545667	0.001321395674	0.003420204829	0.002374914484
feces.dried.MAG018	GCF_001677885.1	91.61	Bacteria;Pseudomonadota;Gammaproteobacteria;Burkholderiales;Burkholderiaceae;Janthinobacterium	62.11	3.79	897	7.14598e+06	33250	5965	0.003048975212	0.007905440402	0.008424358237	0.0133884927	0.005857789281	0.00706818992	0.003425653505	0.008542372667	0.007173295031	0.01423603277	0.005177547553	0.01438918101	0.007379876366	0.0349097012	0.003917368755	0.001444595467	0.006101404169	0.005528966832	0.003532246248	0.004930049121	0	7.72415713e-06	0	0	0	0	6.857602263e-06	0	0	6.65715702e-06	0.0004048743328	0.0003095586544	0.000401486521	0.0007649508575	0.0006065861067	0.0003740962862	0	0.001811437116	0.001250291359	0.0004429462391
feces.dried.MAG019	GCF_000524475.1	83.89	Bacteria;Actinomycetota;Actinomycetia;Mycobacteriales;Mycobacteriaceae;Tomitella	99.43	1.44	293	4.01743e+06	75033	17573	0.0002402870734	7.605043176e-05	0.0004726538808	6.63125114e-05	0.0002596761235	0.0002178463719	0.0002092050335	0.0002602877535	0.0001706793734	0.0001176983546	0.01880899208	0.002787476535	0.005432790444	0.002372678832	0.01870595866	0.03936109058	0.0112471413	0.04344479913	0.01308720649	0.02365115867	9.481620272e-05	4.29119948e-05	4.165076252e-05	6.85228707e-05	6.822045935e-05	2.658093497e-05	4.952713985e-05	0.000102516797	9.643531712e-05	5.17779009e-05	0.001542378797	0.002006399188	0.001656928914	0.004118967187	0.003235126712	0.00290963851	0.002762533913	0.003258670761	0.003373802924	0.002756110622
feces.dried.MAG020	GCF_002067135.1	82.93	Bacteria;Bacteroidota;Bacteroidia;Cytophagales;Spirosomaceae;Spirosoma	35.08	0.62	466	6.16483e+06	13845	4669	0.001528743697	0.005899783317	0.0050498695	0.008386094414	0.005043976014	0.002250594984	0.003420086634	0.0114058922	0.008592613609	0.004511007815	1.136462662e-05	0	1.248107497e-05	2.411290989e-05	1.367287412e-05	1.155850232e-05	0	1.073523816e-05	0	0	0	0	0	0	0	0	0	0	0	0	0	0	0	0	0	0	0	0	0	0
feces.dried.MAG021	N/A	N/A	Bacteria;Pseudomonadota;Gammaproteobacteria;Enterobacterales;Enterobacteriaceae;Rahnella;Rahnella victoriana	98.58	2.72	188	5.57506e+06	206127	61858	0.00129582723	0.0182739223	0.01357298419	0.01840815573	0.001461197121	0.00291444179	0.001518275854	0.001471057078	0.009263607175	0.02889302343	0.0001431025273	0.0002109848376	0.0001989065885	0.0003083721422	0.0001425764651	2.728946167e-05	0.0001085979072	7.603723964e-05	0.0001284703766	0.0001318477501	0	6.237864546e-06	0	0	0	0	0	0	0	0	0	0	0	0	0	0	0	0	0	0
feces.dried.MAG022	GCF_003065485.1	84.32	Bacteria;Actinomycetota;Actinomycetia;Actinomycetales;Microbacteriaceae;Homoserinimonas	75.03	5.12	525	3.74101e+06	31172	6760	0.0002786320522	0.0001190518417	0.001549717965	0.000232781086	0.0004827998182	0.0002259480119	0.0003865968656	0.0006258835919	0.0003276289929	0.0001196421214	0.007477728703	0.001853698916	0.005716898911	0.003237271113	0.005736068929	0.003606726824	0.003456370731	0.004904819606	0.008028939294	0.003406916199	0	0	1.185481283e-05	0	0	0	0	0	0	0	0.00109749563	0.001305302082	0.0003627707552	0.00111653098	0.0003836646611	0.0005915381315	0.0008424469965	0.0005455861126	0.0005648622267	0.001540895007
feces.dried.MAG023	GCF_900102725.1	91.49	Bacteria;Bacillota;Bacilli;Lactobacillales;Carnobacteriaceae;Carnobacterium_A	30.97	0.06	177	2.20843e+06	10169	4059	0.0003291849001	0.003020309944	0.0008660320216	0.001781534444	4.892279281e-05	4.312898436e-05	0.0001094181816	0	0.0003709142192	0.0005401022128	0.00141941077	0.002303966624	0.00294011348	0.001410513283	0.006549803589	0.0001461899052	0.004106541316	0.001629328858	0.003244451698	0.001958404027	0	0	0	0	0	0	0	0	0	0	0	0	0	0	0	0	0	0	0	0
feces.dried.MAG024	GCF_009664855.1	91.52	Bacteria;Bacteroidota;Bacteroidia;Flavobacteriales;Flavobacteriaceae;Flavobacterium	37.63	1.56	479	6.52275e+06	18856	5211	0.002645618527	0.002493894114	0.002564030867	0.00382751697	0.00903145004	0.003761611406	0.001844612841	0.01236471115	0.002661405659	0.003310998602	0.002593409662	0.0215918678	0.007015988351	0.01251887788	0.008818344987	0.001807657347	0.001220577276	0.001967393387	0.001508738857	0.000943811529	0	0	0	0	0	0	0	0	0	0	0	0	0	0	0	0	0	0	0	0
feces.dried.MAG025	N/A	N/A	Bacteria;Bacteroidota;Bacteroidia;Sphingobacteriales;Sphingobacteriaceae;Sphingobacterium;Sphingobacterium sp012030425	100.0	1.86	197	6.13199e+06	201975	56099	0.0003304502136	0.00107008918	0.001796075379	0.001321847761	0.00043654081	0.0002164738129	0.0003315503332	0.0005612954319	0.001217861857	0.000739333971	0.009164437801	0.001541881706	0.002570657926	0.006898962486	0.01216383277	0.003948031781	0.001061117234	0.002654050316	0.001875197888	0.002479795445	0	0	0	0	0	0	4.963573182e-06	0	0	0	0	0	0	0	0	0	0	0	0	0
feces.dried.MAG026	N/A	N/A	Bacteria;Actinomycetota;Actinomycetia;Actinomycetales;Cellulomonadaceae;Sanguibacter;Sanguibacter suarezii	74.92	2.03	432	3.87442e+06	36215	7493	0.02161993699	0.002171605054	0.02267596966	0.002098864348	0.01179253076	0.009283204671	0.01404237069	0.0138274117	0.005571521548	0.001550273105	0.001367425486	0.0002150996737	0.001822569234	0.0002021054929	0.001741934807	0.001825632662	0.00158444675	0.0008078096353	0.004557046039	0.0004841417942	0	0	0	0	0	0	0	0	0	1.017905494e-05	0.001061260767	0.001104430504	0.001140078983	0.001079667646	0.001854988034	0.001430019841	0.001357721344	0.003297331671	0.002731063811	0.001625477335
feces.dried.MAG027	GCA_017848155.1	78.32	Bacteria;Bacillota_A;Clostridia;Oscillospirales;Ruminococcaceae;CAG-115	37.72	0.74	208	2.95889e+06	14598	5700	0	0	0	0	0	0	0	0	0	0	0	0	0	0	0	0	0	0	0	0	0.003349235692	0.002979514921	0.003637289879	0.004123186484	0.004089729479	0.002582206352	0.003381556968	0.003005843848	0.002705934668	0.003070927195	0	0	0	0	0	0	0	0	0	0
feces.dried.MAG028	N/A	N/A	Bacteria;Bacillota_A;Clostridia;Oscillospirales;Acutalibacteraceae;RUG420;RUG420 sp017461005	20.89	0.0	133	2.81331e+06	11757	4251	0	0	0	0	0	0	0	0	0	0	0	0	0	0	0	0	0	0	0	0	0.005884156715	0.005191692	0.004019957993	0.004861186145	0.005651184443	0.01522770443	0.01113470116	0.003376777457	0.002018817419	0.01048244695	0	0	0	0	0	0	0	0	0	0
feces.dried.MAG029	N/A	N/A	Unclassified Bacteria	7.32	0.0	36	2.78258e+06	14857	6270	0	0	0	0	0	0	0	0	0	0.0001648728757	0	0	0	0	0	0	0	0	0	0	0.005982645909	0.003029619319	0.004900958943	0.008818845267	0.004682626741	0.006032038282	0.0101612155	0.00804195942	0.006505810555	0.006745376729	0	0	0	0	0	0	0	0	0	0
feces.dried.MAG030	N/A	N/A	Unclassified Archaea	10.89	0.13	261	9.47568e+06	8204	3847	0.0001148346205	0.005637647436	0.004340960887	0.006109418609	0.0002269842984	0.0003001546424	0.0001087845668	0.0001563492137	0.0027964781	0.006004352444	0	5.762578363e-05	0	0	2.865511652e-05	0	0	1.124926251e-05	2.792782552e-05	0	0	0	0	0	0	0	0	0	0	0	0	0	0	0	0	0	0	0	0	0
feces.dried.MAG031	N/A	N/A	Bacteria;Actinomycetota;Actinomycetia;Mycobacteriales;Mycobacteriaceae;Rhodococcus	88.27	9.11	603	6.66053e+06	125824	14297	0.0001189162162	4.13366571e-05	0.0004218825244	6.307644274e-05	0.0001252093288	0.0001480110067	0.0002906441428	0.0001951413912	0.0001294486432	3.998380097e-05	0.04421149576	0.01393235984	0.03215331232	0.0308576356	0.03654380822	0.06959568399	0.06856364689	0.07127470913	0.09492286869	0.06955070656	0	0	0	0	0	0	0	0	0	0	0	0.000701076622	4.329863546e-05	0.0002665279227	0.0003205470464	0.0001412064978	0.0002681348473	0.0005209490316	0.0002696773462	0
feces.dried.MAG032	N/A	N/A	Bacteria;Bacillota_A;Clostridia;Lachnospirales;Lachnospiraceae;Acetatifactor	98.52	44.39	310	5.05434e+06	103830	25474	2.141729298e-05	2.440272662e-05	2.230339552e-05	2.837075433e-05	8.063586532e-05	4.14670399e-05	1.502883293e-05	1.439999735e-05	0	6.744022879e-06	3.454974164e-05	1.19416977e-05	4.607469933e-05	1.570841891e-05	4.156707333e-05	2.007951174e-05	3.76028447e-05	3.496749643e-05	4.629950398e-05	4.409691647e-05	0.00916363806	0.00809641387	0.008336239548	0.008430761508	0.009477807022	0.002845088423	0.005864777634	0.006461996622	0.008196996353	0.004337509671	0.0001031066032	0	0.0001022438521	0	0.0001081326218	0	0	0.0002306532088	7.960080733e-05	0
feces.dried.MAG033	N/A	N/A	Bacteria;Pseudomonadota;Gammaproteobacteria;Enterobacterales;Enterobacteriaceae;Lelliottia;Lelliottia jeotgali	90.21	1.45	184	4.97306e+06	177681	43804	0.00959618137	0.0135973117	0.0120974736	0.008037992848	0.02943541028	0.009041045905	0.006789388294	0.01753795628	0.007093288394	0.003020463247	0.0001123082362	0.0005268830018	0.000360998848	0.0003777770386	0.0002471688044	2.785955291e-05	0.0002139072736	0.0001242011163	0.0002280476945	0.0001639698542	0	1.528362438e-05	0	0	0	0	0	0	6.869320202e-06	0	0	0	0	0	0	0	0	0	0	0
feces.dried.MAG034	N/A	N/A	Bacteria;Actinomycetota;Actinomycetia;Mycobacteriales;Mycobacteriaceae;Rhodococcus	94.83	42.7	2055	1.2349e+07	66446	6577	0.0001113080406	3.242650639e-05	0.0003240301195	8.746225573e-05	0.0001371513309	0.0001586928385	0.0002865088691	0.0002510487441	0.0001083156062	4.301521305e-05	0.01329236699	0.002352303124	0.006053865578	0.004460795878	0.01057221905	0.01661208216	0.01449939841	0.02190275402	0.02098183483	0.02028368746	0	0	0	0	0	0	0	0	2.631567799e-06	0	4.384279813e-05	0.0001173245813	8.695188144e-05	4.460322303e-05	0.0001379398572	0.0001063385473	0	0.0001307705715	6.76954146e-05	0
feces.dried.MAG035	N/A	N/A	Bacteria;Bacillota_A;Clostridia;Peptostreptococcales;Peptostreptococcaceae;Peptacetobacter;Peptacetobacter sp900539645	89.04	0.72	228	1.6198e+06	29640	6806	0.0004847501361	4.212619354e-05	5.133618445e-05	7.346424274e-05	0.0008120053841	0.001830509089	0.0003459217403	7.457573304e-05	2.198685533e-05	0	0.003587093723	0.004576494151	0.00751403119	0.002458634593	0.001394132912	0.002296428324	0.007221619213	0.002366270941	0.004985408629	0.009073990944	4.567044599e-05	9.508001238e-05	2.30713757e-05	0	4.723622549e-05	2.103404253e-05	2.110330283e-05	2.184098474e-05	1.068357599e-05	2.048646089e-05	0	0	0	0	0	0	0	0	0	0
feces.dried.MAG036	GCA_017457295.1	84.07	Bacteria;Bacteroidota;Bacteroidia;Bacteroidales;Paludibacteraceae;RF16	92.19	0.35	24	2.04308e+06	174355	127449	0	1.612864243e-05	0	0	0	0	0	0	0	0	0	0	0	1.384301438e-05	0	0	0	1.232601598e-05	0	1.165809721e-05	0.00853297886	0.009337318951	0.008815554357	0.007992715751	0.008753185731	0.0137307015	0.009065439896	0.01358012712	0.01042225421	0.01076134724	0	0	0	0	0	0	0	0	0	0
feces.dried.MAG037	N/A	N/A	Bacteria;Bacteroidota;Bacteroidia;Sphingobacteriales;Sphingobacteriaceae;Pedobacter	35.31	0.61	399	4.34765e+06	12189	3918	0.0001852552766	0.0008509109171	0.002857625801	0.002450178792	0.006026697831	0.002046406371	0.0008287269356	0.008454311857	0.002334183417	0.001815659491	0.0002241362371	0.001007109512	0.002153857414	0.0018003393	0.0006067352652	0.000341939859	0.0007242051361	0.0005671158958	0.002984837913	0.0001001252328	0	0	0	0	0	0	0	0	0	3.849376154e-05	0	0	0	0	0	0	0	0	0	0
feces.dried.MAG038	N/A	N/A	Bacteria;Pseudomonadota;Gammaproteobacteria;Enterobacterales;Enterobacteriaceae;Yersinia;Yersinia enterocolitica	87.11	1.95	504	4.53291e+06	28796	9190	0.00175558705	0.006943365196	0.0008906719411	0.005997277	0.002449002801	0.005262964328	0.002438572887	0.001239394322	0.005179924242	0.00549834515	0.01035102715	0.000632498934	0.008483201834	0.0002872399953	0.007218930752	0.004567451312	0.005826780609	0.003945210955	0.0006130700097	0.009737305648	0	8.682200539e-06	8.427020802e-06	0	8.626721266e-06	0	0	7.977609795e-06	0	0	0	0	0	0	0	0	0	0	0	0
feces.dried.MAG039	N/A	N/A	Bacteria;Pseudomonadota;Gammaproteobacteria;Pseudomonadales;Pseudomonadaceae;Pseudomonas_E;Pseudomonas_E fragi	66.12	2.85	515	5.49948e+06	47968	8244	0.01638848158	0.007882342126	0.009895802283	0.00819763074	0.009841534223	0.01332027407	0.01622788672	0.01174300353	0.01345177037	0.009101451872	0.002443374736	0.03438655973	0.01454905108	0.01295699782	0.01148209452	0.002192900129	0.006452828291	0.005608930453	0.003744753001	0.008375672672	5.434350691e-05	5.185409767e-05	0	3.763719472e-05	1.873554542e-05	5.005703845e-05	4.185155404e-05	1.732580271e-05	0	8.125649639e-05	0	0	0	0	0	0.0002283088219	0	0.0001052866383	0	0
feces.dried.MAG040	N/A	N/A	Bacteria;Pseudomonadota;Gammaproteobacteria;Burkholderiales;Burkholderiaceae;Telluria	50.57	2.63	657	5.1711e+06	17032	4183	0.004694559759	0.001574094156	0.003609964738	0.002721441419	0.002347989343	0.001624353449	0.0007726842657	0.003516679857	0.001734076867	0.00199050733	0.004985918788	0.003933917286	0.003426847009	0.004167739342	0.004251599042	0.003632367669	0.002425565758	0.003808672377	0.003471442317	0.002246182588	0	0	0	0	1.302609915e-05	0	1.163910589e-05	0	0	0	0.0001963358141	0.0001751334173	0	0.001098576223	0.0002059063695	0.0006349371282	0.0006028361747	0.00102482411	0.002273640411	0.002105020727
feces.dried.MAG041	N/A	N/A	Bacteria;Bacteroidota;Bacteroidia;Bacteroidales;Barnesiellaceae;Barnesiella_A;Barnesiella_A sp017481745	50.62	0.1	220	2.55327e+06	15624	6196	0	0	0	1.366317611e-05	0	0	0	0	0	0	0	0	0	0	0	0	0	1.796280048e-05	0	1.698943719e-05	0.003287167827	0.003925706834	0.003295416952	0.003600243872	0.004427732584	0.004494883462	0.003909177851	0.004655137283	0.00383883482	0.004560755068	0	0	0	0	0	0	0	0	0	0
feces.dried.MAG042	N/A	N/A	Unclassified Bacteria	7.35	0.43	42	5.03359e+06	58555	11534	0.02302898772	0.02943685529	0.02981878097	0.03322110129	0.0264091088	0.0322911794	0.0301731694	0.02931444559	0.05395589281	0.04139117615	0.004218367176	0.04194985559	0.01911475628	0.03492036449	0.005634617168	0.003884945146	0.01122930715	0.007185097275	0.002103168193	0.005044882288	0.0005341171676	0.0001853272425	8.994013213e-05	0.0002774389203	0	0.0003279916358	0.0001645358187	0	0	0.0004791794881	0	0	0	0	0	0	0	0	0	0
feces.dried.MAG043	GCF_003865365.1	82.75	Bacteria;Bacteroidota;Bacteroidia;Flavobacteriales;Flavobacteriaceae;Flavobacterium	86.08	3.04	286	3.97256e+06	89262	18016	0.001538583655	0.00068848763	0.0006549696587	0.001037989665	0.001340551947	0.001466459225	0.001466277381	0.002301351822	0.0007325924294	0.0005646807146	0.003083330878	0.007225254967	0.007238173612	0.002165437412	0.02139277773	0.002123515178	0.001317581608	0.001612437782	0.001563314447	0.0009631979665	0	0	0	0	0	0	0	0	0	8.640505583e-06	0	0	0	0	0	0	0	0	0	0
feces.dried.MAG044	GCF_000384195.1	86.46	Bacteria;Bacillota;Bacilli;Erysipelotrichales;Erysipelotrichaceae;Allobaculum	83.3	2.91	152	2.40345e+06	64056	18536	0.009345740797	0.003285078845	0.0016087128	0.003237102818	0.01401391907	0.02997589938	0.01665884712	0.01349351843	0.003151968503	0.003145066557	0.0002271056955	0.0001188052405	0.0001887474762	0.0001823260775	0.0001329240149	0.0001685529891	0.0001695150452	0.0001739418434	0.0002159171524	0.0001096775538	0.0003125536189	0.000342471872	0.0003240960787	0.0003247023081	0.0003402834763	0.0003560871352	0.0003496583797	0.0003697479301	0.0004309931265	0.0001992353427	0	0.0009150092802	0.0003814503311	0.0005217878797	0.000268946729	0	0	0.0003824527387	0.0003959651842	0.0003927849346
feces.dried.MAG045	GCA_017409845.1	83.26	Bacteria;Bacillota_A;Clostridia;Oscillospirales;Acutalibacteraceae;CAG-177	18.79	0.11	146	3.49131e+06	14963	4498	0	0	0	0	0	0	0	0	0	0	0	0	0	0	0	0	0	0	0	0	0.00326323902	0.002665199273	0.004260720534	0.003833396234	0.003219342276	0.001942237387	0.002227008836	0.001824677362	0.002207876458	0.001396236235	0	0	0	0	0	0	0	0	0	0
feces.dried.MAG046	N/A	N/A	Bacteria;Bacillota;Bacilli;Lactobacillales;Streptococcaceae;Lactococcus;Lactococcus lactis	100.0	0.2	31	2.43568e+06	276659	154951	0.001868198423	0.06760010311	0.01700785428	0.02555699135	0.00442356675	0.004051080053	0.0006759547837	0.0005151932559	0.01444495769	0.033166077	0	0	1.108187616e-05	0	0	1.02627291e-05	1.921898369e-05	0	0	0	0	0	0	0	0	0	1.249615144e-05	0	0	0	0	0	0	0.0004288981391	0	0	0	0	0	0
feces.dried.MAG047	N/A	N/A	Archaea;Thermoproteota;JANJXX01	0.0	7.79	1031	inf	16919	4766	3.358348361e-05	0.007321219075	0.005399572241	0.007206876227	0.0001828885044	0.0002149726128	2.01994541e-05	0.0005661123882	0.00909629945	0.01271605469	0	0	0	0	0	0	0	0	0	0	0	0	0	6.926245497e-06	0	0	0	0	0	0	0	0	0	0	0	0	0	0	0	0
feces.dried.MAG048	N/A	N/A	Unclassified	5.51	0.0	1	4.1382e+06	228015	228015	0.009978128768	0.01105814456	0.0016235869	0.01177200103	0.01482156919	0.000258738346	0.0003282094367	0.000471714774	0.0002781474367	0	0	0	0	0	0	0	0	0	0	0	0	0	0	0	0	0	0	0	0	0	0	0	0	0	0	0	0	0	0	0
feces.dried.MAG049	N/A	N/A	Bacteria;Actinomycetota;Actinomycetia;Actinomycetales;Microbacteriaceae;Leucobacter;Leucobacter salsicius	30.87	0.01	259	3.79713e+06	13078	4481	7.076479445e-05	5.183289909e-05	0.0001737038971	0	0.0002426403768	6.291325346e-05	0.0001915330183	3.058648408e-05	5.410612058e-05	5.729888513e-05	0.006007150762	0.0009638663426	0.002256663482	0.001301260441	0.007605641757	0.007517084277	0.003234766002	0.004614836705	0.003208440607	0.005554309307	0	5.849416091e-05	8.516242659e-05	2.918901116e-05	0	0	2.596591987e-05	2.687357824e-05	2.629056506e-05	5.041389078e-05	0.0004380095916	0.00039070873	0.0008686890367	0	0.0004593607397	0.001416494252	0.00235353926	0.001633072222	0.001014462198	0.0006708762689
feces.dried.MAG050	N/A	N/A	Unclassified Bacteria	6.9	0.0	12	3.863e+06	69380	52654	0.07504295671	0.006610309337	0.01187493586	0.01013649367	0.03207401557	0.03159559466	0.06672813059	0.04102491428	0.01540651652	0.009575204404	0.0005071365128	0.009648673517	0.003949331758	0.01002652663	0.001885887385	0.0004688982237	0.002985554872	0.001219401537	0.001189308336	0.001935938295	0	0	0	0.0001283623525	0	0.0001138136403	0.0001141884026	0	0	0	0	0	0	0	0	0	0	0	0	0
feces.dried.MAG051	N/A	N/A	Bacteria;Bacillota_A;Clostridia;Oscillospirales;CAG-272;Avispirillum	45.65	0.91	144	2.0289e+06	20672	6903	0.0002047056275	0.0001639970736	0.000199851525	7.62655872e-05	0.0002167634158	9.554632344e-05	8.080030265e-05	0.0001161291914	8.559472457e-05	0.0001087747317	0.0001061437645	6.420277565e-05	0.0001748568158	0.0001829836589	0.0001755908285	0.0001214488485	0.0002148015302	0.0001253317233	0.0002489224514	0.0001422483388	0.005973906348	0.004774883938	0.00445491116	0.005337990781	0.005148931312	0.002964252522	0.005455095905	0.006308992348	0.006155484451	0.004179093673	0	0.0004944742779	0.0005496989844	0.0005639520617	0	0.0008963454343	0.0008510282811	0	0	0
feces.dried.MAG052	N/A	N/A	Bacteria;Actinomycetota;Actinomycetia;Actinomycetales;Cellulomonadaceae;Oerskovia;Oerskovia enterophila	63.43	2.44	705	4.93331e+06	32134	4989	0.02428887188	0.002980389735	0.03847304747	0.002285557962	0.01330220711	0.02160607743	0.03219839138	0.01583422382	0.01194783962	0.003793715625	0.01560633594	0.002180595379	0.005511892799	0.002299728789	0.01964073593	0.01829300105	0.004573866617	0.009630177423	0.005470526378	0.006982125052	0	0	1.06337379e-05	0	0	0	0	0	0	0	0.001804826607	0.002488062098	0.001627022369	0.001836130155	0.001892804407	0.002918345357	0.002896746042	0.003058683743	0.004053440206	0.003392621243
feces.dried.MAG053	GCA_017461445.1	81.1	Bacteria;Bacillota_A;Clostridia;Oscillospirales;Oscillospiraceae;Faecousia	90.74	5.53	196	3.16773e+06	136412	23815	2.473522089e-05	6.341209303e-05	2.575859681e-05	1.843081862e-05	4.656391315e-05	2.565591321e-05	1.301780421e-05	2.494622795e-05	2.206438004e-05	3.504957564e-05	2.137613813e-05	2.068752555e-05	9.390442516e-06	2.267742309e-05	6.686629171e-05	2.608896715e-05	2.849976198e-05	2.826921798e-05	3.007807795e-05	3.055699814e-05	0.02010856098	0.01885047738	0.01946565302	0.02127106664	0.02002174852	0.01292350014	0.01656097091	0.01827960793	0.02309356349	0.01440650571	0.0001786195348	0.0001593303273	0.0003542498489	0.0001817175748	0.0003746529903	0.0002888219222	0	0.0003995783739	0	0
feces.dried.MAG054	N/A	N/A	Bacteria;Pseudomonadota;Gammaproteobacteria;Burkholderiales;Burkholderiaceae;Janthinobacterium;Janthinobacterium lividum_E	48.73	0.84	754	7.17436e+06	30145	5065	0.00256582806	0.006421439633	0.007078817981	0.007910105145	0.004469649704	0.004509852175	0.002525904149	0.003004758963	0.004802803584	0.006459827577	0.01294226104	0.009690808454	0.01326405598	0.01193275723	0.007603625208	0.004197018278	0.01171262566	0.01477220373	0.007002600284	0.01535037629	0	0	0	0	0	0	0	0	0	8.45147832e-06	0	0.0003929948247	0.0003640716104	0.0008217254724	0	0.0004749274566	0.0002254581111	0.0004380340185	0.000680265311	0
feces.dried.MAG055	N/A	N/A	Bacteria;Bacillota_A;Clostridia;Oscillospirales;SIG530	56.41	14.36	1659	4.93464e+06	11417	1643	0	2.182658363e-05	0	0	1.803082793e-05	1.059698695e-05	8.961514395e-06	0	0	0	8.829257216e-06	0	0	0	1.06225507e-05	0	0	0	1.035294141e-05	0	0.005572623593	0.00429205784	0.006060591269	0.005537253949	0.004796945713	0.004615403845	0.004253374054	0.004979187001	0.004760456925	0.004314803616	0	0	0	0	0	0	0	0	0	0
feces.dried.MAG056	N/A	N/A	Unclassified	5.44	0.0	1	4.05667e+06	220683	220683	0.001396097542	0.01293977018	0.003187305399	0.03568914149	0.004397089939	0.0006683367541	0.0003391139087	0.001299698895	0.001580637534	0.004565208696	0	0	0	0	0	0	0	0	0	0	0	0	0	0	0	0	0	0	0	0	0	0	0	0	0	0	0	0	0	0
feces.dried.MAG057	N/A	N/A	Unclassified Bacteria	96.23	108.42	6048	4.50605e+07	257074	7875	4.919002435e-06	2.802339954e-06	5.549393896e-06	3.258017009e-06	1.543332368e-05	1.15647535e-05	5.17760572e-06	2.480482317e-06	2.925241423e-06	3.872322356e-06	3.400795197e-06	4.799727503e-06	4.357366481e-06	3.006517169e-06	1.704801742e-06	3.458811317e-06	6.747193904e-06	4.283272719e-06	5.981516774e-06	4.557568404e-06	0.006865754505	0.007600626181	0.00717541345	0.007175623696	0.007520635449	0.005263580598	0.005292494085	0.005980932972	0.006158910997	0.005084987475	0	0	1.174139417e-05	0	0	0	0	2.64875607e-05	0	0
feces.dried.MAG058	N/A	N/A	Unclassified Bacteria	10.23	0.45	105	4.15059e+06	7038	4030	0	0	0	0	0	0	0	0	0	0	0	0	0	0	0	0	0	0	0	0	0.01283699928	0.01255509182	0.01246036824	0.01458494976	0.01331721898	0.006323045107	0.006308024403	0.009384756367	0.01077788026	0.00483628633	0	0	0	0	0	0	0	0	0	0
feces.dried.MAG059	N/A	N/A	Bacteria;Pseudomonadota;Gammaproteobacteria;Enterobacterales;Enterobacteriaceae;Escherichia;Escherichia coli	70.38	0.79	516	4.44781e+06	25306	6666	0.002422680533	0.0009364827543	0.001513748788	0.0006769494654	0.002613484782	0.0016914671	0.001561903437	0.001414469155	0.0008965130945	0.0004988455418	0.001209098249	0.006610577856	0.007855178684	0.001874078789	0.003060486902	0.0002435494222	0.002396364379	0.001639040395	0.002393612294	0.001999158323	0	6.570988942e-05	0	2.185980807e-05	1.088166719e-05	0	0	0	0	1.887761751e-05	0	0	0	0	0	0	0	0	0	0
feces.dried.MAG060	N/A	N/A	Bacteria;Pseudomonadota;Gammaproteobacteria;Enterobacterales;Enterobacteriaceae;Lelliottia;Lelliottia amnigena	89.55	5.96	460	5.14903e+06	84331	15083	0.01337902834	0.009068864656	0.006451102672	0.006824752988	0.01988001241	0.01674518795	0.01221321781	0.01143393679	0.00579412033	0.005083616717	9.061373397e-05	0.0004094568531	0.0002926927263	0.0009104066834	0.0002148298158	5.150093379e-05	0.0001979673924	8.056039743e-05	0.000175001884	0.0001047681426	0	7.435047031e-06	0	0	0	0	0	0	0	0	0	0	0.0001104168988	0	0	0	0	0	0	0
feces.dried.MAG061	GCA_015059865.1	82.44	Bacteria;Bacteroidota;Bacteroidia;Bacteroidales;Rikenellaceae;Alistipes	52.16	0.77	227	2.56692e+06	19047	6168	0	2.268909516e-05	0	0	0	2.203148686e-05	0	0	0	0	0	0	0	0	0	0	8.7405655e-06	0	0	0	0.003788095605	0.004698511134	0.004237335272	0.003922558546	0.004197822675	0.002922855945	0.002523296953	0.004223102494	0.006456162576	0.001941979158	0	0	0	0	0	0	0	0	0	0
feces.dried.MAG062	N/A	N/A	Bacteria;Actinomycetota;Actinomycetia;Actinomycetales;Micrococcaceae;Arthrobacter_B;Arthrobacter_B citreus	64.22	8.08	2504	6.36603e+06	16016	1597	0.00693029505	0.00060188492	0.005283730668	0.0002418906065	0.005622815354	0.004134373391	0.008975667476	0.004178740494	0.001155727927	0.0003614279976	0.0004749238017	0.000199994868	0.0003730285844	0.0002104627495	0.0005207556424	0.0004127119175	0.0003349165898	0.0003293679598	0.0006485213214	0.0002255836361	0	8.385625417e-06	0	0	0	0	0	0	0	0	0.0002511693001	0.0001120227047	0.0001245338125	0.0003832885032	0	0.0008122650207	0.0001927996947	0.0005618748287	0	0.0003847028152
feces.dried.MAG063	GCF_000737765.1	88.98	Bacteria;Bacteroidota;Bacteroidia;Flavobacteriales;Weeksellaceae;Chryseobacterium	50.92	1.47	644	5.98953e+06	20200	5269	5.439485944e-05	9.960614179e-05	8.49680255e-05	0.0001737040346	8.776972683e-05	4.8359606e-05	6.95233487e-05	0.0001410656965	0.0001091732686	8.808800552e-05	0.002788242982	0.004294273936	0.003323236738	0.003441001479	0.002772842459	0.000922047796	0.001469627423	0.001453933014	0.001960704779	0.0008531675469	0	0	0	0	0	0	0	0	0	0	0	0	0	0	0	0	0	0	0	0
feces.dried.MAG064	N/A	N/A	Bacteria;Pseudomonadota;Gammaproteobacteria;Pseudomonadales;Pseudomonadaceae;Pseudomonas_E;Pseudomonas_E lundensis_A	93.99	10.69	840	5.92029e+06	78966	17876	0.02013057999	0.007157240594	0.01288343866	0.009498437611	0.01341563199	0.02492332591	0.02040212475	0.01330828759	0.01414728419	0.007266245774	0.0008966178146	0.008070888891	0.003541041411	0.005620513995	0.00217339807	0.000846777038	0.001979041509	0.001479054159	0.001097960645	0.001465992004	5.326825477e-05	4.3126874e-05	1.793971122e-05	3.689249722e-05	2.448645327e-05	6.814805455e-05	7.384224658e-05	1.698299071e-05	0	9.026856989e-05	0.000138401979	0	0	0	9.676566704e-05	0.0004475829103	0	0.000344011382	7.123313102e-05	0
feces.dried.MAG065	N/A	N/A	Bacteria;Actinomycetota;Coriobacteriia;Coriobacteriales;Coriobacteriaceae;Collinsella;Collinsella stercoris	88.05	4.14	152	2.20765e+06	75340	17945	0.000219459167	0.0001093970373	6.665717948e-05	0.0001453550203	0.0003959168617	0.0001821022862	8.983202698e-05	8.299923465e-05	0.0002202328937	9.50190933e-05	0.01366789442	0.02488586769	0.03670726747	0.01714238446	0.004936228625	0.007252728465	0.05298007247	0.01040877989	0.025329726	0.01542513892	5.082902854e-05	0.0001058195198	9.415025022e-05	4.400392415e-05	7.009555527e-05	6.242636347e-05	1.565797981e-05	8.10265817e-05	4.756124247e-05	0	0	0.0004712106821	0.0005238372246	0.0002687098678	0.000554007809	0	0.0002027474606	0.0007878207129	0	0
feces.dried.MAG066	GCF_018413525.1	90.56	Bacteria;Pseudomonadota;Gammaproteobacteria;Burkholderiales;Burkholderiaceae_B;Comamonas	29.55	0.38	375	3.93806e+06	8263	3399	0.001405239877	0.001722945775	0.003467572418	0.002033457056	0.00228593272	0.00249683898	0.002625967828	0.003188761786	0.003201890211	0.005555192073	0.002724493556	0.006195796301	0.002632623515	0.0034616967	0.006987686496	0.00291059489	0.001950975246	0.0033716252	0.005027264089	0.002726624795	0.0002547142354	0.0001620307263	0.0003145369183	0.000117606559	0.0001463594088	0.000169449993	0.0001046202788	0.0001082773598	0.000132410399	0.0001904292484	0.005735603782	0.004722658372	0.002625051116	0.006732789359	0.004164362752	0.004280438294	0.003386691023	0.007237860985	0.006812347271	0.006081869659
feces.dried.MAG067	GCA_017396025.1	83.76	Bacteria;Cyanobacteriota;Vampirovibrionia;Gastranaerophilales;Gastranaerophilaceae;Avigastranaerophilus	58.49	19.26	391	2.74005e+06	13278	3922	0	1.895517581e-05	0	0	0	0	0	0	0	2.095407473e-05	7.667719584e-06	0	0	0	0	0	0	0	0	0	0.003966141092	0.003443980692	0.003467333026	0.00346916583	0.003783300062	0.001608967483	0.002003588288	0.003076041222	0.002422829081	0.003226343335	0	0	0	0	0	0	0	0	0	0
feces.dried.MAG068	GCF_000428485.1	82.34	Bacteria;Bacteroidota;Bacteroidia;Flavobacteriales;Weeksellaceae;Epilithonimonas	64.82	5.24	800	4.9007e+06	23188	5236	0.0004550972569	0.001377092694	0.002115186566	0.001856733964	0.001132342448	0.001058600671	0.00102479461	0.00142772729	0.001697033828	0.001157591883	0.007713726587	0.001558377374	0.003262850139	0.004272226528	0.009722594449	0.005701037076	0.003798233873	0.005068413747	0.005266364254	0.00550574789	5.183865448e-05	3.237642945e-05	1.57124247e-05	1.077071564e-05	1.072318134e-05	9.549952396e-06	5.269769015e-05	4.958161616e-05	3.880476783e-05	2.790401218e-05	0.0002424376454	0.0001441711268	0.0003205453773	0	0.000169503649	0	0.0002481296029	0	0	0.0002475526657
feces.dried.MAG069	N/A	N/A	Bacteria;Bacteroidota;Bacteroidia;Bacteroidales;Bacteroidaceae;Phocaeicola	80.09	7.8	330	3.39665e+06	65582	9765	2.613564906e-05	1.116704676e-05	0	1.947431194e-05	7.995034327e-05	5.96386296e-05	1.833977354e-05	0	0	2.46893128e-05	0	0	1.984419797e-05	9.584538165e-06	0	0	0	2.56026254e-05	2.118733426e-05	0	0.01716712619	0.01873942748	0.01758929728	0.01656410549	0.01928332957	0.01869015373	0.0256884811	0.02720015281	0.0210478849	0.02526888666	0	0	0	0	0	0	0	0	0	0
feces.dried.MAG070	GCF_000422705.1	81.97	Bacteria;Bacteroidota;Bacteroidia;Flavobacteriales;Flavobacteriaceae;Flavobacterium	71.77	0.05	35	4.36438e+06	292021	154811	0.0001588893315	0.0001842703002	0.0001772818885	0.0002593355814	0.0002724021709	0.0002354335669	0.0002787375159	0.0004406730842	0.0001619804574	0.0003591593866	0.02011423246	0.001699074757	0.01555838292	0.0008324048441	0.008217572837	0.008670542405	0.005133467659	0.005803478998	0.01051613036	0.002313372353	0	0	0	0	0	0	0	0	0	0	0	0	0	0	0	0	0	0	0	0
feces.dried.MAG071	N/A	N/A	Bacteria;Bacteroidota;Bacteroidia;Bacteroidales;Bacteroidaceae;RGIG8745	60.14	0.03	238	3.43542e+06	30115	10001	0	1.470362604e-05	0	0	0	0	0	0	0	0	0	1.439070806e-05	0	0	0	0	0	0	1.394865834e-05	0	0.004280078879	0.004538253954	0.004437080626	0.004678286116	0.004682370309	0.005175878759	0.006599798417	0.006304489926	0.006100594695	0.005427263967	0	0	0	0	0	0	0	0	0	0
feces.dried.MAG072	N/A	N/A	Bacteria;Bacteroidota;Bacteroidia;Sphingobacteriales;Sphingobacteriaceae;Pedobacter	25.44	0.0	282	4.8769e+06	11721	4405	0	4.89707497e-05	2.983857819e-05	2.846684165e-05	5.393931095e-05	0	2.010631099e-05	2.889753579e-05	0	0	0.002307815486	0.001629571363	0.002795600475	0.0009456972525	0.0113326199	0.001289441146	0.001528073087	0.001104037135	0.001149793751	0.0002831761015	0	0	2.68199538e-05	0	0	0	0	0	0	0	0	0	0	0	0	0	0	0	0	0
feces.dried.MAG073	GCA_019752795.1	82.68	Bacteria;Bacteroidota;Bacteroidia;Sphingobacteriales;Sphingobacteriaceae;Pedobacter	92.99	3.17	200	3.78169e+06	119529	25196	2.358779528e-05	4.319322277e-05	6.316379614e-05	6.026003558e-05	0.0001236965533	5.871786772e-05	7.093674284e-05	0.0001019529175	6.763130446e-05	4.297330842e-05	0.00710080708	0.003576380238	0.00419470083	0.002176138672	0.00763492012	0.003955720217	0.001777089157	0.001564655977	0.001376774694	0.00104902236	0	0	0	0	0	0	0	0	0	0	0	0	0	0	0	0	0	0	0	0
feces.dried.MAG074	N/A	N/A	Bacteria;Pseudomonadota;Gammaproteobacteria;Enterobacterales;Enterobacteriaceae;Serratia_A;Serratia_A fonticola	92.99	1.53	328	5.68676e+06	116583	23635	0.01168820281	0.005196070349	0.002320712555	0.003903763464	0.0117407557	0.01364982401	0.01153847842	0.00726461628	0.003511027623	0.003083162088	0.0001603444554	0.0001012037652	0.0003011505659	0.0001183342736	0.0002404406819	5.435995455e-05	0.0001416344108	8.341515568e-05	9.809501643e-05	0.0001391044799	0	6.482961856e-06	6.292420242e-06	0	0	0	0	0	5.827615196e-06	0	0	0	0	0	0	0	0	0	0	0
feces.dried.MAG075	N/A	N/A	Archaea;Thermoproteota;JANJXX01	100.0	63.37	377	8.35259e+06	148327	34063	9.647152557e-05	0.05070561234	0.03664530702	0.05199487894	0.0007250930544	0.00104888919	0.0001224492203	0.002845863793	0.06380456965	0.079886637	0	0	0	0	0	8.978061518e-06	2.802198392e-06	0	0	2.62891405e-06	0	0	0	0	0	0	0	0	0	0	0	0	0	0	0	0	0	0	0	0
feces.dried.MAG076	N/A	N/A	Unclassified Bacteria	12.17	0.14	50	2.12558e+06	13855	5571	0.0002748493126	0.0004697423229	0.0001431103579	6.826565044e-05	0.0001293505683	0.0003991116229	0.0003375152361	0	0.0003677577641	0.0003894588939	0.0001425146004	0.0002298727067	0.0001565150771	0.0001511902605	0.0002286139564	0	9.047988721e-05	0	0.0004456230832	0.0001697694549	0.004392399453	0.006295066533	0.004051926154	0.005158318864	0.004740511111	0.002638655801	0.005824157442	0.006880153695	0.006135237012	0.004454603179	0.001984759165	0.00177042409	0	0	0.002081507929	0	0	0	0	0
feces.dried.MAG077	N/A	N/A	Bacteria;Pseudomonadota;Gammaproteobacteria;Xanthomonadales;Xanthomonadaceae;Stenotrophomonas;Stenotrophomonas rhizophila	17.92	0.09	292	5.08288e+06	8827	3536	0.0003772779948	0.0003835461368	0.001625740151	0.0004653005297	0.001744946128	0.001182059311	0.001711691241	0.006986701404	0.0004874035678	0.0004792959909	0.002576864276	0.003819120385	0.00346713582	0.002662168727	0.006038175906	0.003059915498	0.001965773872	0.002268478626	0.004777544134	0.002109393892	0	0	7.306359484e-05	0	0	0	6.683100252e-05	0	3.383328665e-05	3.24387782e-05	0.001127347703	0.001759808566	0.0005589572746	0.002293801636	0.001182301221	0.0009114421078	0.0008653617018	0.00168127845	0.0026110196	0.002590048832
feces.dried.MAG078	GCA_017528085.1	78.79	Bacteria;Bacillota_A;Clostridia;TANB77;CAG-508;Scatovivens	11.92	0.0	1	2.25502e+06	268798	268798	0	0	0	0	0	0	0	0	0	0	0	0	0	0	0	0	0	0	0	0	0.01298764636	0.01415701035	0.01324575145	0.01081942945	0.0121656623	0.01218893709	0.009624732971	0.005566537738	0.004241971005	0.01093728055	0	0	0	0	0	0	0	0	0	0
feces.dried.MAG079	N/A	N/A	Bacteria;Bacillota;Bacilli;Bacillales;Planococcaceae;Kurthia;Kurthia zopfii	45.54	1.81	519	3.35468e+06	10600	3767	0.000116347888	1.98849059e-05	0.000557343248	9.247323695e-05	3.285363597e-05	0.0001351600088	4.898582576e-05	0.0003754893088	0.0001556774465	6.594554572e-05	0.00263837054	0.0007784688616	0.001024747233	0.0005205425508	0.01342279786	0.00724021743	0.001470777997	0.002568237348	0.002905040886	0.003887949975	0	0	0	0	0	0	0	0	0	0	0	0	0	0	0	0	0	0	0	0
feces.dried.MAG080	N/A	N/A	Bacteria;Bacillota_A;Clostridia;Lachnospirales;Lachnospiraceae;Blautia_A;Blautia_A sp900547615	41.45	1.54	342	3.04245e+06	31762	4304	0.000225514814	4.81781506e-05	0.0001467781811	0	0.0009817264561	0.0008771584032	0.0004153986324	8.528947421e-05	5.029108678e-05	5.325872883e-05	0.007162190586	0.002888111342	0.004944214795	0.002346652849	0.001981298371	0.002636249823	0.006560877034	0.001859372552	0.003016491101	0.00691258516	5.223157945e-05	8.15545882e-05	0	2.713088792e-05	0	0	0	0	0	0	0	0	0	0.0004141867711	0	0	0	0	0	0
feces.dried.MAG081	N/A	N/A	Bacteria;Actinomycetota;Actinomycetia;Actinomycetales;Microbacteriaceae	75.74	6.15	594	4.2775e+06	29022	6511	0.0003913628078	0.0003938232564	0.001176957176	0.0002616349987	0.0006816550329	0.0003778564122	0.0002887413448	0.001244969306	0.0003376852253	0.0001710317283	0.006562005299	0.002184171519	0.008239741384	0.003955564287	0.009373365596	0.002453544742	0.003319631944	0.003504175431	0.01084780479	0.002582301235	0	0	0	0	0	0	0	0	0	0	0.0004754243698	0.0007068051147	0.0003142974841	0.0005642820135	0.000997198666	0.0002562485313	0.0004865863958	0.0002363425663	0.0003670391855	0.0002427275061
feces.dried.MAG082	GCA_017550025.1	79.76	Bacteria;Bacteroidota;Bacteroidia;Bacteroidales;UBA932;Cryptobacteroides	90.56	3.25	54	2.93215e+06	253305	89447	1.785042375e-05	5.720247742e-06	1.394171505e-05	0	5.040498233e-05	3.332673131e-05	9.394430817e-06	0	0	1.264694138e-05	0	0	1.016506254e-05	1.963847165e-05	4.454283651e-05	0	8.814489908e-06	0	1.085307545e-05	0	0.01453635363	0.01345946858	0.01441725983	0.01324591082	0.01529128764	0.01480071772	0.01852313101	0.01796652575	0.0172982126	0.01533341067	0	0	0.0003834720101	0	0	0	0	0	0	0
feces.dried.MAG083	N/A	N/A	Bacteria;Pseudomonadota;Gammaproteobacteria;Burkholderiales;Burkholderiaceae;Janthinobacterium;Janthinobacterium sp002878455	58.75	1.83	805	7.34792e+06	25628	6354	0.003807287436	0.01000327858	0.01249471687	0.01125761681	0.005770704595	0.004749052116	0.002028281617	0.003758098305	0.006916027632	0.01026857318	0.01029632905	0.006494786907	0.01175176371	0.01319109931	0.004558443788	0.003181837455	0.01841261753	0.009610477465	0.01233020744	0.01161773478	0	7.941499535e-06	0	0	0	0	7.050561538e-06	0	0	0	0.0001784000102	0.0003713138551	0.0001179381578	0.00066547889	0	0	0.0007303539616	0.0008868606432	0.0003672777338	0.0004554098644
feces.dried.MAG084	GCF_003611465.1	81.96	Bacteria;Pseudomonadota;Gammaproteobacteria;Pseudomonadales;Moraxellaceae;Acinetobacter	22.98	0.01	168	3.07597e+06	16349	4071	0.0001341122623	2.148843569e-05	0	0	4.733729508e-05	0	3.529071319e-05	0	0	0	0.0005215482067	0.005341905879	0.003742192234	0.0009221629336	0.004831587235	0.0002829043186	0.001109256429	0.0007554183763	0.0001223105839	0.0006212904114	0	0	0	0	0	0	0	0	0	0	0	0	0	0	0	0	0	0	0	0
feces.dried.MAG085	N/A	N/A	Bacteria;Bacillota;Bacilli;Lactobacillales;Enterococcaceae;Enterococcus_B;Enterococcus_B mundtii	68.03	0.82	401	2.94849e+06	18312	5484	0.002800206761	0.00140090855	0.002519254672	0.0006866970612	0.002552278873	0.001419129402	0.001187673492	0.0004736613848	0.0003161833123	0.0001841625883	8.576981909e-05	0.0002371623527	0.008242128233	3.89961888e-05	0.0002653466461	6.854022665e-05	0.003576439501	3.472275856e-05	0.003117710425	9.852363381e-05	0	0	0	0	0	0	0	1.570428057e-05	0	0	0	0	0	0	0	0	0	0	0	0
feces.dried.MAG086	GCA_017398585.1	87.0	Bacteria;Bacillota_A;Clostridia;Oscillospirales;CAG-272;UMGS1696	28.1	0.0	195	3.3694e+06	14965	4897	0	0	0	0	0	0	0	0	0	0	0	0	0	0	0	0	0	0	0	0	0.004417694053	0.003548476812	0.004428235346	0.003722116682	0.003489824468	0.001185526126	0.002668180347	0.003077518029	0.004377796614	0.001950444576	0	0	0	0	0.0005687052672	0	0	0.0008087210718	0	0
feces.dried.MAG087	N/A	N/A	Bacteria;Pseudomonadota;Gammaproteobacteria;Burkholderiales;Burkholderiaceae_B;Polaromonas	98.85	19.33	3102	8.06719e+06	57208	3412	0.0001812893042	0.0002571416458	0.0004224559262	0.0003498873703	0.0005391882452	0.0003218211115	0.0003003070432	0.0004630841582	0.0003320442911	0.0003832222448	0.0003251543039	0.006191063245	0.002995553897	0.01266663101	0.0009715003963	0.000551691265	0.001034618211	0.0006797988788	0.0009865958438	0.0004970221131	4.130015489e-06	0	1.251817935e-05	4.290545624e-06	0	9.510627667e-06	3.816777597e-06	0	0	1.482085825e-05	0.0003219191164	0.0004307323798	0.0002553803502	0.0005895046707	0.0003038502025	0.000208213056	0.0007413235696	0.002160434197	0.001242646968	0.000197226636
feces.dried.MAG088	GCF_008629655.1	93.44	Bacteria;Bacteroidota;Bacteroidia;Flavobacteriales;Flavobacteriaceae;Flavobacterium	93.9	3.71	411	3.721e+06	89672	12330	5.426321443e-05	6.086111004e-05	5.297649257e-05	0.0001010821237	0.0001149189678	8.86457175e-05	7.13949457e-05	0.0001744394882	9.983329612e-05	7.689046509e-05	0.01057229348	0.002978294145	0.00208579112	0.01743201231	0.01081124682	0.003119199208	0.00215030078	0.004455182756	0.00194240921	0.005213004241	0	0	0	0	0	8.682451255e-06	0	0	0	0	0	0	0	0	0	0	0	0	0	0
feces.dried.MAG089	N/A	N/A	Bacteria;Bacteroidota;Bacteroidia;Flavobacteriales;Weeksellaceae;Chryseobacterium;Chryseobacterium balustinum	74.78	3.34	661	4.39035e+06	20256	5803	0.002208912967	0.007855813557	0.004391999758	0.01085981256	0.002991301747	0.001666686903	0.001808364917	0.006186392132	0.005795296012	0.00369770662	0.004547766524	0.0005161976789	0.0007645953401	0.001965583678	0.001522100142	0.0004796658728	0.0004990382889	0.001272860751	0.001917974845	0.0005384051639	0	0	1.013525654e-05	0	0	0	0	0	0	0	0	0	0	0.000159096114	0	0	0	0	0	0
feces.dried.MAG090	N/A	N/A	Bacteria;Actinomycetota;Actinomycetia;Mycobacteriales;Mycobacteriaceae;Rhodococcus;Rhodococcus sp005938745	23.57	0.09	429	6.64587e+06	14480	3923	0.0004236313105	0.000135754539	0.001311658175	0.0003494785668	0.0006408349886	0.0005837738601	0.001122719006	0.0007896405958	0.0004048808265	0.0001929476531	0.01106149525	0.003682271134	0.004807571405	0.005418014571	0.01641341498	0.01602156092	0.008292808817	0.01387998554	0.01383509507	0.01398295894	0	0	0	0	0	0	0	0	0	0	0.0003277664034	0	0	0	0.000343743654	0	0.001006385135	0.0009776337668	0	0.0005020225721
feces.dried.MAG091	GCF_000305495.1	93.09	Bacteria;Bacillota;Bacilli;Bacillales;DSM-1321;Peribacillus	68.91	3.02	991	4.20983e+06	14463	3714	0.003202437594	7.33025272e-05	0.0001403734458	0	0.002105001541	0.001972646513	0.002270128668	0.002823977065	6.558628834e-05	2.31521632e-05	2.541619672e-05	0.001178627208	0.004903393463	0.003923177992	5.096405273e-05	1.723319082e-05	0.001492605326	0.0001920689057	0.002125899203	7.569213695e-05	0	0	0	5.897049729e-06	0	0	0	0	2.124590912e-05	0	0	0	0	0	0	0	0	0	0	0
feces.dried.MAG092	N/A	N/A	Bacteria;Pseudomonadota;Gammaproteobacteria;Enterobacterales;Enterobacteriaceae;Pantoea;Pantoea ludwigii_B	30.14	0.88	986	5.88032e+06	7406	1856	0.0004011607599	0.001928306265	0.01222986765	0.001026273813	0.0006419054285	0.0005575642609	0.0003659506108	0.0004450412061	0.001136156379	0.00181901129	1.386729935e-05	0.000209696517	0.00012183686	0.0001029803554	9.176122943e-05	4.231160874e-05	9.244296803e-05	2.619861894e-05	3.252081895e-05	0.0001177001331	0	0	0	0	0	0	0	0	0	0	0	0	0	0	0	0	0	0.000432029466	0	0
feces.dried.MAG093	N/A	N/A	Bacteria;Bacillota_A;Clostridia;Oscillospirales;Oscillospiraceae;Faecousia	38.16	1.35	315	3.86126e+06	14610	4691	1.608435049e-05	0	0	2.396968662e-05	2.270902399e-05	0	1.692994184e-05	0	0	0	0	0	0	0	0	0	0	0	0	0	0.006783776903	0.007457012595	0.007418506299	0.008429083006	0.006669581954	0.004838360394	0.00450313046	0.005162938539	0.007445677845	0.004441690302	0	0	0	0	0	0	0	0	0	0
feces.dried.MAG094	GCA_017414585.1	77.99	Bacteria;Bacillota_A;Clostridia;Oscillospirales;CAG-272;UMGS1696	86.66	2.6	201	2.63486e+06	69546	15235	0	0	0	0	0	0	0	0	0	0	0	0	0	0	0	0	0	0	0	0	0.01213745664	0.01142568401	0.01294061067	0.01212973375	0.01176292162	0.01110037156	0.01528244368	0.01383008696	0.01245709149	0.01369055079	0	0	0	0	0	0	0	0	0	0
feces.dried.MAG095	N/A	N/A	Bacteria;Bacillota;Bacilli;Lactobacillales;Enterococcaceae;Enterococcus_B;Enterococcus_B hirae	49.29	1.13	271	3.10757e+06	28561	5743	0.004719127874	0.003203027978	0.001317213205	0.002236621361	0.007722292814	0.007202552608	0.003037334899	0.001650180215	0.001749386659	0.001403165349	0	0	7.929867671e-05	0	9.652309836e-06	0	0.0001298851446	3.031399075e-05	3.762930432e-05	1.433567228e-05	2.150162283e-05	0	0	0	0	0	0	0	0	0	0	0	0	0	0	0	0	0	0	0
feces.dried.MAG096	N/A	N/A	Bacteria;Actinomycetota;Actinomycetia;Actinomycetales;Cellulomonadaceae;Oerskovia;Oerskovia jenensis	35.34	6.95	897	5.73725e+06	39110	2475	0.01715334795	0.003476042451	0.01952761678	0.003179014319	0.01198125603	0.01461415332	0.01833811558	0.01273161908	0.006506258485	0.002873672272	0.004969919385	0.001363759376	0.003381395919	0.001401704415	0.005789761017	0.005701952791	0.002707025112	0.003858796716	0.004214341963	0.002653340768	0.00016243519	6.76338474e-05	0.0001394977751	8.437445277e-05	8.400208378e-05	8.977364561e-05	1.501154162e-05	3.107256283e-05	0.0001215938164	0.0001020093177	0.003165302465	0.003388175958	0.003264369259	0.003993051205	0.00265567825	0.002661458875	0.001943770513	0.004342949761	0.003127923901	0.003102801544
feces.dried.MAG097	N/A	N/A	Bacteria;Bacillota_A;Clostridia;Oscillospirales;CAG-272;CAKSQF01	68.85	1.23	46	2.17604e+06	204280	56552	0	0	0	2.357377667e-05	6.700180963e-05	0	1.665030813e-05	2.393044031e-05	2.116593861e-05	0	0	0	1.801614453e-05	0	1.973647917e-05	1.668443214e-05	3.124488876e-05	1.549606927e-05	0	0	0.01952057635	0.01829456636	0.0203221194	0.02062188044	0.01816629591	0.05101660141	0.03909693927	0.02557753821	0.02210179122	0.04454115219	0	0	0.0003398251183	0	0	0	0	0	0	0
feces.dried.MAG098	N/A	N/A	Bacteria;Actinomycetota;Actinomycetia;Actinomycetales;Micrococcaceae;Paeniglutamicibacter;Paeniglutamicibacter antarcticus	97.16	3.91	163	4.66379e+06	150267	47148	9.675788526e-05	2.68164281e-05	0.0001429717903	2.338270346e-05	0.0001218410196	9.113718409e-05	0.0001458856085	7.120942868e-05	3.499063621e-05	2.964432745e-05	0.02739868358	0.001850323912	0.005241901209	0.003653823129	0.01352410464	0.02568159916	0.007660100025	0.01958197691	0.006887750128	0.01408933583	0	1.51313595e-05	1.468663166e-05	7.550658297e-06	0	0	6.716904084e-06	0	6.800883803e-06	6.520571399e-06	0.0005665249738	0.0004042765406	0.000449427632	0.0001729052947	0.0002376562852	0.0007328418232	0.0001739477587	0.0005069347607	0.0002624226415	0.00034708661
feces.dried.MAG099	N/A	N/A	Unclassified Bacteria	22.2	0.27	668	7.89825e+06	17911	3277	0.003230393765	0.007484582997	0.01445202427	0.0143113457	0.006612348615	0.004003938981	0.002226505859	0.005030058339	0.007885173378	0.01398129482	0.00273329731	0.00533288509	0.004456538377	0.011858982	0.00190561582	0.001026434289	0.003770983784	0.003422703838	0.00253111904	0.002967987494	0	1.955198598e-05	0	0	0	0	0	0	0	0	0	0	0	0.0005957855311	0	0	0.0008990663761	0.0008733809922	0	0
feces.dried.MAG100	N/A	N/A	Bacteria;Bacillota_A;Clostridia;Oscillospirales;CAG-272;CAKSQF01	17.09	0.2	29	3.69206e+06	130467	52319	0	0	0	0	0	0	0	0	0	0	0	0	0	0	0	0	0	0	0	0	0.01751186382	0.01570224216	0.01790390892	0.01765028343	0.01589882688	0.0418769933	0.03272916103	0.02341421749	0.02146545548	0.04055266694	0	0	0	0	0	0	0	0	0	0
feces.dried.MAG101	N/A	N/A	Unclassified Bacteria	9.91	0.28	203	8.02822e+06	71096	5309	0.01337502164	0.02816024808	0.01842642169	0.03162946521	0.02168062326	0.02927205534	0.01737040143	0.02232914859	0.03529424639	0.03079217879	0.001729939358	0.02023627753	0.008888755572	0.01422319086	0.003252037531	0.002042220361	0.004839413202	0.003297446879	0.002318261452	0.002732369979	8.279182985e-05	8.618098681e-05	0.0001254720446	0.0002150246919	0	7.626143482e-05	0.0001912813658	7.918710026e-05	0	0.0002228283365	0	0.0002878207277	0	0.0006565239084	0	0	0	0	0.000996422571	0
feces.dried.MAG102	N/A	N/A	Bacteria;Bacillota;Bacilli;Paenibacillales;Paenibacillaceae;Paenibacillus	71.34	20.2	2503	7.48846e+06	84495	2184	0.003815170109	0.002894406583	0.00311835559	0.003434470856	0.006041052757	0.004903219688	0.003903675158	0.00664066553	0.004015600057	0.003551655832	0.0015986926	0.0156945395	0.006974986747	0.008660652536	0.00473792917	0.001354581427	0.002823690076	0.002109870995	0.002219829316	0.001648223061	0.0001572044985	9.946733184e-05	0.000109001148	9.606758915e-05	9.245549446e-05	0.0001022150357	0.0001281895081	0.0001415151673	0.0001615192176	9.678866943e-05	0	0.0006000914039	0.0004288575983	0.0002933182628	0.0002015812438	0.0001554000204	0.0002950867091	0	0.0006677645714	0.0006624013273
feces.dried.MAG103	GCF_002217285.1	92.59	Bacteria;Bacteroidota;Bacteroidia;Flavobacteriales;Flavobacteriaceae;Flavobacterium	87.38	8.02	1189	7.13277e+06	62556	12610	0.002133210147	0.005459025232	0.005841747902	0.01301922485	0.009279724959	0.01093290792	0.001861125546	0.006278774304	0.01218550389	0.02028629475	0.0002523744897	0.001800825987	0.0007102416684	0.001052126416	0.0009678326984	0.0002326161514	0.0001783787185	0.0002700598351	0.0005502398353	0.0001303552905	0	0	5.338857723e-06	0	0	0	0	0	0	0	0	7.348093769e-05	0.0001633751183	0.0002514168774	0	0.0002664013314	0.0003793990439	0	0.0001271938707	0
feces.dried.MAG104	GCF_001707755.1	94.75	Bacteria;Pseudomonadota;Gammaproteobacteria;Pseudomonadales;Moraxellaceae;Acinetobacter	85.36	38.27	1266	5.3855e+06	37408	4337	2.577688655e-05	3.304127211e-05	1.610601573e-05	1.536559137e-05	2.183617929e-05	6.416724399e-06	2.984524052e-05	0.0001208850255	2.759228342e-05	0	0.006530532984	0.0008343229301	0.004368425278	0.0002155277565	0.005435212251	0.002710607972	0.001374683975	0.008471770781	0.001056317922	0.008000763358	7.164234441e-06	0	0	0	7.409855239e-06	0	0	0	0	0	0	0	0	0	0	0	0	0	0	0
feces.dried.MAG105	N/A	N/A	Unclassified	4.11	0.0	30	4.89506e+06	15466	8758	0.009188317151	0.003397427455	0.001104053941	0.002633246172	0.01056112154	0.01070328687	0.007191530157	0.005880789942	0.002994761013	0.002169959848	0	0.0001477833095	0.000201244562	0	0	0	0	0.0001153964866	0	0	0	0	0	0	0	0	0	0	0	0	0	0	0	0	0	0	0	0	0	0
feces.dried.MAG106	N/A	N/A	Bacteria;Actinomycetota;Actinomycetia;Actinomycetales;Microbacteriaceae;Microterricola	42.13	0.42	483	4.71352e+06	21131	4535	0.001241189941	0.001147340888	0.005145311325	0.002089784976	0.00146594981	0.0009878237967	0.0009986745318	0.001958912325	0.001788504866	0.00121759926	0.008546007924	0.003892801596	0.00975934953	0.005179777102	0.007072905594	0.005223890893	0.00541588051	0.00715496547	0.01956996939	0.003842517686	5.804733501e-05	1.726387261e-05	0	6.891838261e-05	3.430711288e-05	1.527677675e-05	5.364477891e-05	4.758854807e-05	3.879677553e-05	1.487907467e-05	0.002197648593	0.002767515515	0.001666492657	0.003813952713	0.002440349824	0.003135463772	0.005160032751	0.00192792924	0.002395253937	0.002178014778
feces.dried.MAG107	N/A	N/A	Bacteria;Bacillota;Bacilli;Lactobacillales;Carnobacteriaceae;Carnobacterium_A;Carnobacterium_A jeotgali	82.68	6.07	310	2.5803e+06	52452	8536	0.0007165219966	0.003104220808	8.676358421e-05	0.002590854252	0.0004234757226	0.0003664110965	7.600376514e-05	1.680545074e-05	0.0008026584236	0.0006296464733	0.001975734745	0.002606126143	0.02290655938	0.01076114117	0.009549670309	0.0004745324638	0.0224687243	0.005424830678	0.00838196583	0.007395248011	3.087515466e-05	0	1.559722655e-05	8.018811315e-06	2.395026591e-05	1.421990309e-05	7.133362994e-06	0	1.444509918e-05	0	0	0	0	0	0	0	0	0	0	0
feces.dried.MAG108	N/A	N/A	Unclassified Archaea	8.63	0.01	55	2.57329e+06	6998	3919	0	0.004309019621	0.005251094568	0.005327767366	0	0	0	0	0.003427046959	0.006804889906	0	0	0.0001215438919	0	0	0	0	0	0	0	7.415167337e-05	0.0001543742757	0.0001498370404	0.0001540677697	0	0	0.0001370553919	0	0.0002081534401	0	0	0	0	0	0	0	0	0	0	0
feces.dried.MAG109	N/A	N/A	Unclassified Bacteria	9.97	0.01	56	3.0774e+06	13088	6131	0	0	0	0	0	0	0	0	0	0	0	0	0	0	0	0	0	0	0	0	0.01518894618	0.01463748558	0.01404459455	0.01516599665	0.01526559851	0.01710546155	0.01736018808	0.01745368298	0.01863187232	0.01560083702	0	0	0	0	0	0	0	0	0	0
feces.dried.MAG110	GCA_017528085.1	78.65	Bacteria;Bacillota_A;Clostridia;TANB77;CAG-508;Scatovivens	87.15	6.24	34	2.03158e+06	146024	85754	1.338564262e-05	0	0	5.984382006e-05	0	0	0	2.024974592e-05	0	0	0	0	0	0	0	0	3.965875997e-05	0	0	0	0.01399764785	0.0132442888	0.01491295559	0.01526639498	0.01326547374	0.01107731687	0.009686963281	0.006769711776	0.005291313882	0.01081397216	0	0	0	0	0	0	0	0	0	0
feces.dried.MAG111	N/A	N/A	Bacteria	69.89	24.21	1817	5.01285e+06	19065	1866	0	1.734193068e-05	0	0	4.775359766e-05	2.52589525e-05	0	0	0	0	0	1.697286512e-05	1.540858174e-05	0	8.439962062e-06	2.140442168e-05	6.680666635e-06	0	8.225748714e-06	1.880262842e-05	0.00540058141	0.007549364521	0.006748120059	0.005971834859	0.00762265881	0.005585058024	0.006072574252	0.006990654529	0.006913761791	0.005587249286	0	0	0	0	0	0	0	0	0	0
feces.dried.MAG112	N/A	N/A	Unclassified	9.76	0.04	1	3.00973e+06	293750	293750	0	0	0	0	0	0	0	0	0	0	0	0	0	0	0	0	0	0	0	0	0.09608455193	0.09756701225	0.09685166616	0.09120010817	0.09056569319	0.05463185034	0.0427925309	0.04847057152	0.06284069097	0.05391371009	0	0	0	0	0	0	0	0	0	0
feces.dried.MAG113	N/A	N/A	Unclassified Bacteria	7.68	0.03	218	7.12488e+06	8459	3173	0.0014292766	0.003636385714	0.01024973516	0.004614952265	0.004647408808	0.002183284329	0.001732358926	0.002358767835	0.003303272444	0.006474731662	0.0007635649155	0.002037593868	0.00103588885	0.003478438742	0.0008105745172	0.0003654545922	0.001047965724	0.0006788495559	0.001395669234	0.0005618062125	0	0	0	0	0	0	0	0	5.631875673e-05	0	0	0	0	0	0	0.00151718297	0	0	0	0
feces.dried.MAG114	GCA_017621415.1	83.27	Bacteria;Bacillota_A;Clostridia;Oscillospirales;CAG-272;UBA1740	83.83	0.81	171	2.45807e+06	70128	15933	0	0	0	0	0	0	0	0	0	0	0	0	0	0	0	0	0	0	0	0	0.005282372498	0.006305517721	0.004844478674	0.005678642252	0.005951137635	0.00318737345	0.002555340843	0.005595071016	0.00604947195	0.002946667055	0	0	0	0	0	0	0	0	0	0
feces.dried.MAG115	N/A	N/A	Bacteria;Bacteroidota;Bacteroidia;Bacteroidales;Rikenellaceae;Alistipes;Alistipes sp017436185	100.0	30.67	1868	5.09069e+06	377776	2601	5.353806233e-05	7.459352333e-05	2.545250435e-05	6.937829721e-05	9.202117728e-05	7.243154555e-05	3.920186543e-05	7.042796847e-05	7.475035333e-05	6.596776641e-05	3.13814398e-05	4.380362835e-05	3.181321636e-05	5.89008829e-05	4.646801697e-05	6.628872562e-05	3.908070454e-05	3.192376172e-05	1.981377105e-05	3.450729794e-05	0.00988870873	0.009168869022	0.008160765959	0.007285582295	0.009896514159	0.008628994545	0.01179930552	0.01344933295	0.01176824726	0.01062733004	0	0	0	0.0001026046876	5.288584919e-05	0.0001630798954	0	0	7.786283585e-05	0
feces.dried.MAG116	GCF_000744945.1	98.67	Bacteria;Bacillota;Bacilli;Lactobacillales;Carnobacteriaceae;Carnobacterium	33.76	2.03	913	5.75478e+06	27697	2257	0.002769084098	0.007302195707	0.003325089864	0.007317032786	0.00382347455	0.004433493444	0.002452424203	0.003091045887	0.00463549187	0.005453516395	0.0008475782259	0.0006963149163	0.001000309297	0.00112061368	0.0008675299715	0.0004760505874	0.0005481511572	0.0004182438318	0.0004820897934	0.0006950908351	5.08558452e-05	8.822945719e-05	5.138177592e-05	3.522171199e-05	5.259940251e-05	4.684447404e-05	3.133248146e-05	8.106933015e-05	0.000103103726	7.604161081e-06	0.0002642680767	0.001178648215	0	0.0002688516352	0	0.000427312802	0.0004057088545	0.0003941181779	0.001020106938	0.0008095310456
feces.dried.MAG117	GCA_016463485.1	80.84	Bacteria;Pseudomonadota;Alphaproteobacteria;Caulobacterales;Caulobacteraceae;Brevundimonas	18.39	0.31	457	5.44876e+06	28578	2331	0.0006267693336	0.0008185626583	0.001514758469	0.001110276754	0.002053675972	0.001766306416	0.0009211185475	0.003094983409	0.001392456821	0.001709224119	0.002906530709	0.006616841656	0.007798336184	0.003955165029	0.005016607584	0.002369881133	0.005115459261	0.002328515531	0.007017557488	0.002640614905	0	3.421331689e-05	0	0	0	0	0	0	0	0	0	0.0009141043403	0	0.001042543668	0.001074722968	0.001242764217	0.000393310977	0.0007641489895	0.001186720729	0
feces.dried.MAG118	N/A	N/A	Unclassified Bacteria	99.2	111.25	1952	1.35291e+07	197398	7358	1.236116317e-05	6.79061101e-06	1.655046564e-05	5.263203022e-06	1.495916975e-05	1.538552322e-05	7.434867418e-06	2.671416793e-06	2.362808336e-06	7.506708038e-06	3.662570516e-06	5.538412788e-06	6.033566088e-06	8.742446207e-06	8.812936363e-06	1.117515723e-05	1.220781641e-05	5.189598577e-06	1.503119907e-05	6.544514716e-06	0.00530550004	0.004744860364	0.005964090544	0.005488775988	0.005100333533	0.005565140994	0.004353152914	0.003327060196	0.002171068607	0.005438976379	0	6.82488291e-05	0	0	0	6.185814823e-05	5.873074325e-05	0	0	0
feces.dried.MAG119	N/A	N/A	Bacteria;Bacillota_A;Clostridia;Oscillospirales;Oscillospiraceae;Faecousia	83.18	55.11	1035	6.65227e+06	31318	5245	0	0	0	0	0	0	0	0	5.73085682e-06	0	0	0	2.439011721e-06	0	0	0	4.229908891e-06	4.19569176e-06	5.208187974e-06	0	0.008297064573	0.007930410116	0.008509153742	0.008984380874	0.008384530295	0.005882729904	0.006606172011	0.007733717385	0.008693726659	0.005409197313	0	0	0	0	0	0	0	0	0	0
feces.dried.MAG120	GCA_001708385.1	83.91	Bacteria;Bacteroidota;Bacteroidia;Flavobacteriales;Flavobacteriaceae;Flavobacterium	23.03	0.01	181	3.28673e+06	10976	3985	0.0001252398946	0.0007224062699	0.001075977154	0.0005599158687	0.0149857106	0.0007014684427	0.0002306920775	0.0008525808228	0.0005446195784	0.0006211231395	4.870445201e-05	0.0001963978459	0.0001604673705	8.61156069e-05	7.812895967e-05	3.302355284e-05	0	3.067142219e-05	3.807299042e-05	0	0	0	0	0	0	0	0	0	0	3.903495809e-05	0	0	0	0	0	0	0	0	0	0
feces.dried.MAG121	N/A	N/A	Bacteria;Pseudomonadota;Gammaproteobacteria;Enterobacterales;Enterobacteriaceae;Hafnia;Hafnia alvei	79.12	6.75	737	4.56384e+06	26194	5621	0.01425556143	0.004509367122	0.008981032717	0.003032110516	0.0139554684	0.01710213778	0.007896282424	0.005768740323	0.003534740898	0.001511279674	0.0006806427221	0.002770726045	0.004571013317	0.002458673028	0.0002088161234	0.0001730635494	0.0006287454995	0.0004789961136	0.0001715920854	0.002161823672	0	0	0	0	0	0	0	0	0	8.182679109e-06	0	0	0	0	0	0	0	0	0	0
feces.dried.MAG122	N/A	N/A	Bacteria;Bacillota_A;Clostridia;Christensenellales;CAG-74;Ventricola	63.75	3.74	313	2.80616e+06	25389	6098	0	0	0	0	0	0	0	0	1.7726209e-05	0	0	0	0	0	1.652905459e-05	0	0	0	0	1.227452878e-05	0.006241050575	0.005557506546	0.006863610094	0.006598389419	0.005769531737	0.007486971885	0.009953115499	0.01094374828	0.01036179551	0.01063666675	0	0	0	0	0	0	0	0	0	0
feces.dried.MAG123	N/A	N/A	Bacteria;Pseudomonadota;Gammaproteobacteria;Pseudomonadales;Moraxellaceae;Acinetobacter;Acinetobacter sp004331285	99.83	12.81	802	4.32272e+06	94903	22770	0.0001702491077	8.44754854e-05	0.0001201016167	0.0001186724697	0.0002326158729	0.0001913965533	0.0001763091809	0.0004694095823	0.0001065512007	8.560178222e-05	0.001255817251	0.01766546953	0.00194212096	0.001299034742	0.004289402765	0.001566864759	0.001458995931	0.001573621327	0.0009950472559	0.001254285011	7.631896708e-06	3.177726066e-05	1.542164544e-05	1.585708388e-05	1.578710196e-05	0	1.410612258e-05	4.379763831e-05	2.499435364e-05	6.846902851e-06	0.0001189755075	0.0002122545732	0	0.0001210390606	0.0001247750693	9.618974438e-05	0	0	0.0001837039754	0
feces.dried.MAG124	N/A	N/A	Bacteria;Bacteroidota;Bacteroidia;Flavobacteriales;Flavobacteriaceae;Flavobacterium;Flavobacterium sp002304005	8.36	0.0	142	5.23106e+06	6633	3425	0.001571603282	0.001041987448	0.00173538747	0.001534466311	0.001377248712	0.001079239526	0.002823592801	0.002008590323	0.001740296978	0.001151869183	0.001067808147	0.003739311388	0.004042758038	0.003905218921	0.00791097723	0.001657616342	0.0007492928957	0.0007697756042	0.002734810969	0.0005523238186	0	0	0	0	0	0	0	0	0	0	0	0	0	0.001194393202	0	0	0.001802391484	0	0	0
feces.dried.MAG125	GCA_015478895.1	82.89	Bacteria;Pseudomonadota;Gammaproteobacteria;Burkholderiales;Burkholderiaceae_B;Comamonas	78.33	4.15	502	3.54079e+06	34377	6692	2.563503437e-05	0.0001040549043	0.0001868694693	9.550645836e-05	0.0006394159417	0.0001276282534	8.994242385e-05	0.0002003663099	0.0001257686878	0.0002421640192	0.01138703032	0.0009862442635	0.0008612861036	0.0004277432863	0.007990677997	0.01171647835	0.0008987541469	0.007064904699	0.001091028853	0.01660621961	0	0	0	0	0	0	0	0	0	0	0.0001851173245	0	0.0001835683435	0.000376656129	0.0001941410252	0.0002993286349	0	0	0.0002858301607	0.000283534476
feces.dried.MAG126	N/A	N/A	Bacteria;Pseudomonadota;Gammaproteobacteria;Pseudomonadales;Pseudomonadaceae;Pseudomonas_E;Pseudomonas_E helleri	88.44	6.5	322	6.18497e+06	129086	25322	0.07217352752	0.007372519053	0.01183702463	0.007664161035	0.03001079907	0.03244800623	0.06795971852	0.04584829035	0.01342933706	0.0084078331	0.00103566835	0.01175697534	0.005277489568	0.01163541853	0.002619076595	0.0009368067867	0.002332009026	0.00183566065	0.001116928114	0.001934898869	3.612564902e-05	3.447077745e-05	1.216641532e-05	5.003976239e-05	6.227365297e-06	4.436820771e-05	3.895001433e-05	5.75879165e-06	0	5.401645636e-05	0	0	0	0	0	0.0001517716621	0	0	0.0001449273925	0.000143763388
feces.dried.MAG127	N/A	N/A	Bacteria;Bacillota;Bacilli;Paenibacillales;Paenibacillaceae;Paenibacillus	48.61	0.65	811	6.66115e+06	18455	4587	0.004314697969	0.001585548733	0.01198189587	0.0008835079009	0.006830665073	0.002432376411	0.001891341819	0.001472646753	0.001895024178	0.0006845063754	0.0001556019918	0.0009549572796	0.0008544407969	0.0005958781577	0.0002830920206	2.315948717e-05	0.0002457673338	0.0001828344305	8.010200515e-05	3.390726444e-05	0	0	0	0	1.052000288e-05	0	0	0	9.517377731e-06	0	0	0	0	0	0	0	0	0	0	0
feces.dried.MAG128	N/A	N/A	Bacteria;Bacillota_A;Clostridia;UBA1212	86.41	1.22	73	2.38743e+06	121055	46657	0	0	0	0	0	0	0	0	0	0	0	0	0	0	0	0	0	0	0	0	0.007623061121	0.00819269763	0.008403534428	0.007761804917	0.00756243123	0.00638209473	0.006808836495	0.006535318434	0.007962044802	0.006151497844	0	0	0	0	0	0	0	0	0	0
feces.dried.MAG129	N/A	N/A	Bacteria;Bacteroidota;Bacteroidia;Flavobacteriales;Weeksellaceae;Epilithonimonas	41.25	3.91	1256	5.99143e+06	14540	2207	0.000306857667	0.005580449119	0.003624933417	0.006373539579	0.002924392709	0.001121935228	0.0008276615704	0.003626664337	0.004028875469	0.002534152858	0.0006215294589	0.0003187989541	0.0004150133979	0.0007912385158	0.000753749251	0.0002427388751	0.0002604343977	0.0003569618544	0.0003148364828	0.0003642730275	2.665178674e-05	0	0	0	0	0	0	1.274568827e-05	0	0	0.0001038703082	0	0.0002060023336	0.0008453749711	0	0.0001679548775	0	0	0.0003207616248	0.0003181853831
feces.dried.MAG130	N/A	N/A	Bacteria;Pseudomonadota;Gammaproteobacteria;Pseudomonadales;Pseudomonadaceae;Pseudomonas_E;Pseudomonas_E saxonica	69.2	0.23	401	5.40639e+06	60906	12961	0.02906372898	0.03756702395	0.03334690206	0.04034321103	0.03945564526	0.04088964772	0.03248865344	0.03942507841	0.06174825331	0.05003810069	0.004460590963	0.0399940811	0.01806565742	0.02915244242	0.0062794437	0.003581243148	0.009368572178	0.007142569278	0.002426457936	0.004821605254	0.0001584563925	0.0001557794484	0.000186777599	0.000260641138	7.283953767e-05	0.0002838067982	0.0001952511834	6.735877876e-05	8.237181608e-06	0.0005251950043	0	0	0	0	0	0	0	0	0	0
feces.dried.MAG131	N/A	N/A	Bacteria;Bacillota_A;Clostridia;Oscillospirales;CAG-272;CAKSQF01	21.74	0.01	87	2.41281e+06	26972	6084	0	0	0	0	0	0	0	0	0	0	0	0	0	0	0	0	0	0	0	0	0.01230622271	0.01150284712	0.01195771747	0.01258887299	0.01107217692	0.01402484055	0.01389694666	0.01411248585	0.01327756756	0.01236416823	0	0	0	0	0	0	0	0	0	0
feces.dried.MAG132	N/A	N/A	Bacteria;Bacillota_A;Clostridia;Oscillospirales;CAG-272;CAKSQF01	81.13	4.99	195	2.45088e+06	63776	12890	0	0	0	0	0	0	0	0	0	0	0	0	0	0	1.487091708e-05	1.257128005e-05	0	0	0	0	0.01666271332	0.01561205878	0.01603177043	0.01632957186	0.01622324232	0.01939147225	0.01838382694	0.01699072853	0.01750553383	0.01591471606	0	0	0	0	0	0	0	0	0	0
feces.dried.MAG133	N/A	N/A	Unclassified	7.67	0.0	18	2.67954e+06	92915	92915	0.003805388704	0.005986409307	0.001441029061	0.007733149862	0.007977670701	0.001004699198	0.00169928044	0.001482806097	0.0001542951518	0.0001634000014	0	0	0	0	0	0	0	0	0	0	0	0	0	0	0	0	0	0	0	0	0	0	0	0	0	0	0	0	0	0
feces.dried.MAG134	N/A	N/A	Bacteria;Bacillota;Bacilli;Lactobacillales;Lactobacillaceae;Ligilactobacillus;Ligilactobacillus animalis	94.46	1.26	105	2.17956e+06	80702	31789	0.0003050500532	0.0002951083692	0.0003865995627	0.0001801247363	0.0003087974981	0.0002077524548	0.0002483882399	0.000243799954	0.0001309216144	0.0002446715433	0.02331428895	0.003177107615	0.001842014632	0.0009751582788	0.005737746523	0.02094379717	0.001995175036	0.005108279423	0.001420775832	0.01407846549	0.0003839244813	0.0003996407704	0.0003959760173	0.0004570125248	0.0003805417709	0.0003389064944	0.0003104552677	0.000405459422	0.0004789894245	0.0002511506434	0	0.001112241628	0.0007418765191	0.0005074083627	0.001307675252	0.001209712314	0.0003828506854	0.0007438260854	0.0005775796649	0.0003819605022
feces.dried.MAG135	N/A	N/A	Unclassified Bacteria	9.03	0.3	34	3.06113e+06	30657	11419	0	0	0	0	0	0	0	0	0	0	0	0	9.764799869e-05	4.716295269e-05	0	0	4.233703904e-05	0	0	0	0.01149763383	0.01351859755	0.01179710568	0.011325649	0.01355544501	0.02107171479	0.01425923092	0.01623913839	0.01237500892	0.01523202719	0	0	0	0	0	0	0	0	0	0
feces.frozen.MAG001	N/A	N/A	Bacteria;Bacillota_B;Peptococcia;Peptococcales;Peptococcaceae;UMGS1590;UMGS1590 sp900553245	43.63	0.17	158	2.88017e+06	26824	10126	0.0003960569633	0.0002417489842	0.0001178408909	0.0003794293789	0.000905341058	0.00131455668	0.0007543517341	0.0003423733538	0.0002271161739	0.0007215544239	0.001124607313	0.001431455154	0.002330556397	0.001421307625	0.0002588394017	0.001283036957	0.00354823184	0.002577292904	0.0023162958	0.006124667817	2.62088335e-05	0.0001773311497	0	5.445509645e-05	0	0	0	2.506770934e-05	2.452387387e-05	2.3513072e-05	0	0	0	0	0	0	0	0	0	0
feces.frozen.MAG002	N/A	N/A	Unclassified Bacteria	10.63	0.01	95	3.51064e+06	7278	3973	0.0006668237572	0.001913004214	0.001388824816	0.003832971731	0.004034866963	0.0008694955847	0.0007687259526	0.009367134007	0.00582075784	0.001439821714	0.0003292960108	0.0004381960598	0.0002893165493	0.0003842763088	0.0006735037753	0.0001674568304	0.000407674711	0.0003110591504	0.0004633480108	0.0003236239189	0.0002647599883	0	0.0004904130545	9.168366012e-05	0	0	8.155982259e-05	0.0003376432316	0	0.0001583517167	0.002751605548	0.002454458372	0.002728581313	0.001399665181	0.001442867444	0.008898511626	0	0.003077720675	0.005310766145	0.003160867192
feces.frozen.MAG003	GCF_018413525.1	90.59	Bacteria;Pseudomonadota;Gammaproteobacteria;Burkholderiales;Burkholderiaceae_B;Comamonas	17.79	0.46	382	5.96037e+06	17486	3107	0.0008605037713	0.001991146215	0.002182075299	0.002181685657	0.001404258303	0.002336814643	0.00174090754	0.002096351437	0.003065371457	0.005716579214	0.00219037542	0.005117277056	0.001450969971	0.002803212723	0.005158971404	0.001296569589	0.001732767747	0.002036227081	0.004987264533	0.001511718983	0	0	0	0	0	0	0	0	0	0	0	0	0	0.001970400158	0	0	0.0007433549647	0.001805295232	0.001495262523	0.002224879671
feces.frozen.MAG004	N/A	N/A	Bacteria;Pseudomonadota;Gammaproteobacteria;Pseudomonadales;Moraxellaceae;Acinetobacter	94.61	4.39	240	4.03654e+06	148619	22323	0.0002016871782	7.954652792e-05	0.0001454065115	0.0001017293903	0.0001620920064	0.0001737922387	0.000202492322	0.0003285816647	0.0001204010089	0.000105522032	0.006010858509	0.001000419319	0.004226565784	0.0002048214042	0.003731997212	0.002042163998	0.001011247645	0.009252536205	0.0004527729434	0.005341543885	5.605542101e-05	3.590775346e-05	6.970476758e-05	3.583645958e-05	2.675872715e-05	1.985920054e-05	1.593967388e-05	4.124214311e-05	2.017370439e-05	3.094752592e-05	0.0002016603903	0.0004796879735	0.0003999459683	0.0002735440787	0.0004229809933	0.000217385486	0	0.0003007477353	0.0003113734596	0.0002059150802
feces.frozen.MAG005	N/A	N/A	Bacteria;Actinomycetota;Coriobacteriia;Coriobacteriales;Coriobacteriaceae;Collinsella;Collinsella stercoris	87.64	10.3	503	2.95573e+06	57554	13236	0.0002744707366	0.0001172738256	6.43109573e-05	0.0001363432434	0.0003423068641	0.0002846870634	0.0001348201378	0.0001245654654	0.0001775047547	0.0001037126548	0.01140918385	0.01991972895	0.02905607596	0.01392557422	0.004029478494	0.006248210592	0.04179382584	0.008357470371	0.02045373923	0.01377900714	6.357028095e-05	7.940710412e-05	8.349600904e-05	1.981236086e-05	5.917476946e-05	5.855602958e-05	2.349953648e-05	6.08024514e-05	3.569001769e-05	1.710949013e-05	0.0001982025368	0.0005303956553	0.0001965440645	0.0006049206939	0.0005196602179	0	0.0001521419559	0.000591181679	0	0
feces.frozen.MAG006	GCF_000384195.1	86.75	Bacteria;Bacillota;Bacilli;Erysipelotrichales;Erysipelotrichaceae;Allobaculum	97.06	5.59	52	2.11785e+06	148336	75735	0.00842797886	0.002940935071	0.001224651844	0.003127060448	0.01290031373	0.02760267564	0.01530287691	0.0129067867	0.002815374188	0.002793631648	0	0	0	0	1.438485221e-05	0	0	1.129424677e-05	0	0	0	0	0	0	0	0	1.48067781e-05	0	0	0	0	0	0	0	0	0	0	0	0	0
feces.frozen.MAG007	N/A	N/A	Bacteria;Actinomycetota;Actinomycetia;Actinomycetales;Microbacteriaceae	64.12	6.49	582	4.42316e+06	31792	5492	0.0005598735597	0.0003320497432	0.001488050514	0.0004669874949	0.001008732959	0.000457636613	0.0003078471503	0.001200933925	0.0004696038417	0.0001953736863	0.005966419703	0.001981348969	0.007385304342	0.003879598317	0.008272969634	0.002269517217	0.003383589452	0.002971481238	0.01085227263	0.002171721741	0	0	0	0	0	0	0	0	1.086590418e-05	0	0	0.0003229602415	0.0003590296294	0.0005525082968	0.000189854032	0.0002927189046	0.0002779197134	0.0001349899193	0.0006987962543	0.0008318205297
feces.frozen.MAG008	N/A	N/A	Bacteria;Actinomycetota;Actinomycetia;Actinomycetales;Micrococcaceae;Paeniglutamicibacter;Paeniglutamicibacter antarcticus	98.23	1.98	135	4.63198e+06	214496	51299	0.0001224046852	4.339801194e-05	0.0001179765925	2.328682404e-05	0.0001066333669	0.0001134543517	0.0001206159655	9.84964424e-05	3.833187503e-05	1.47613863e-05	0.02739166866	0.001914616568	0.005196677972	0.003673223586	0.01360837285	0.02562848416	0.007729000045	0.01966496153	0.006865841108	0.01415703904	3.619174444e-06	3.767328559e-05	3.656602493e-05	1.127954589e-05	2.99460426e-05	1.333481511e-05	3.344680904e-05	3.461596755e-05	5.418397738e-05	2.27284196e-05	0.0004513615767	0.000402618828	0.0004475847799	0.0001721963065	0.0002366817893	0.0007298368476	0.0004330862398	0.000504856104	8.711553087e-05	0.0001728317007
feces.frozen.MAG009	GCF_002975435.1	83.99	Bacteria;Actinomycetota;Actinomycetia;Actinomycetales;Micrococcaceae;Paeniglutamicibacter	80.59	3.22	200	4.7721e+06	123448	29908	3.081204569e-05	1.579817149e-05	4.331723328e-05	0	2.610157563e-05	3.06805719e-05	6.486381176e-05	4.195110407e-05	8.245513821e-06	0	0.008167254385	0.001097799141	0.001565117372	0.0008067828282	0.01119851308	0.01368506509	0.002081398729	0.003365476888	0.002997400722	0.005050152865	0	0	0	0	0	0	0	0	0	0	0	0.000357252843	0	0	0.0001400087564	0	0	0	0	0.0002044766651
feces.frozen.MAG010	N/A	N/A	Bacteria;Actinomycetota;Actinomycetia;Actinomycetales;Microbacteriaceae	55.41	11.92	1960	5.80716e+06	10847	1662	0.000648145242	0.0004909297017	0.001627960159	0.0004884369425	0.001232261717	0.000522537486	0.0006783434815	0.001710324029	0.0004139102208	0.0003444058947	0.003628089357	0.002610310262	0.004601059158	0.002597029332	0.00529311698	0.004494010898	0.003709697449	0.003387477924	0.007997889719	0.002548803937	0	1.065425237e-05	0	0	0	1.885586607e-05	0	0	9.577240214e-06	0	0.0003989000488	0.0005693162322	0.0005537871181	0.0007304736807	0.001338703261	0.0005160066238	0.0009798370434	0.0009518441262	0.001478210626	0.0004887793903
feces.frozen.MAG011	N/A	N/A	Bacteria;Pseudomonadota;Gammaproteobacteria;Enterobacterales;Enterobacteriaceae;Escherichia;Escherichia coli	31.63	1.45	566	5.01909e+06	49800	3133	0.001985495013	0.0006984516112	0.001212601694	0.0006340461176	0.002044484559	0.001467902404	0.001681329664	0.001264694236	0.0006891336392	0.0005288398087	0.002391885266	0.007182349616	0.008747703593	0.002808487051	0.004395704671	0.00159817486	0.004865301403	0.004167861049	0.006462513229	0.003810613669	0	6.478459215e-05	0	2.155198803e-05	0	0	0	0	0	1.861179134e-05	0	0	0.000320702466	0	0	0	0	0	0	0
feces.frozen.MAG012	N/A	N/A	Bacteria;Bacillota_A;Clostridia;Lachnospirales;Lachnospiraceae;Acetatifactor	86.12	38.37	522	5.65541e+06	72376	12277	1.459804817e-05	3.118673006e-06	2.28030248e-05	7.251575374e-06	4.809130015e-05	3.633939718e-05	1.536550117e-05	7.36128937e-06	0	0	3.532370732e-05	6.104604762e-06	3.602287859e-05	8.030155447e-06	1.517794203e-05	7.698496017e-06	4.084802972e-05	1.430032818e-05	3.550251138e-05	3.381356482e-05	0.008871901388	0.007640762136	0.007713385679	0.008155975916	0.008805388769	0.002575584931	0.005514964979	0.006331877748	0.007738391717	0.003979682196	0	4.701619208e-05	0.0001045342667	0	0.0001105549537	8.522738388e-05	0	0.0002358201843	0	0
feces.frozen.MAG013	N/A	N/A	Unclassified Bacteria	6.86	0.08	42	4.05536e+06	17359	8203	0.003066830591	0.01064677806	0.01403904004	0.011044991	0.005292183606	0.005407672633	0.0028693875	0.005283862347	0.006497246392	0.01255415817	0.01422354535	0.009992701402	0.01460209958	0.01593291954	0.008237365414	0.004043345867	0.01695278236	0.01477106346	0.01160217992	0.01795663045	0	0	0	0	0	0	0	0	0	0	0	0.001646232593	0	0	0	0	0.002833292967	0	0	0
feces.frozen.MAG014	N/A	N/A	Bacteria;Pseudomonadota;Gammaproteobacteria;Enterobacterales;Enterobacteriaceae;Serratia_A;Serratia_A fonticola	94.95	0.89	206	5.56073e+06	136215	42341	0.01166148877	0.005051678078	0.002236676641	0.003809495002	0.01157205704	0.01382747831	0.01175012739	0.007150288671	0.003558528117	0.003033892594	0.0001117173933	0.0001069922859	0.0002479408642	5.92591276e-05	0.0001988119791	3.55072639e-05	0.0001130403992	8.354484636e-05	7.095655002e-05	0.0001476384112	6.237695712e-06	6.493041316e-06	0	0	0	0	0	0	0	0	0	0	0	0	0	0	0	0	0	0
feces.frozen.MAG015	N/A	N/A	Archaea;Thermoproteota;JANJXX01	100.0	71.54	2236	9.93203e+06	47272	6765	0.000106185026	0.007184765247	0.005112069457	0.00729869575	0.0003992239228	0.000322244813	5.274417445e-05	0.00124357747	0.009683734461	0.01284346979	1.237279938e-05	2.993555264e-05	1.63059474e-05	1.837640113e-05	1.786297789e-05	5.03354963e-06	9.426314122e-06	1.168757694e-05	1.88604005e-05	9.948828362e-06	0	0	0	0	3.429671577e-06	3.054429395e-06	0	0	0	0	0	4.611127986e-05	5.126115723e-05	0	5.421356114e-05	0.0001671740554	0	0	0	7.917653488e-05
feces.frozen.MAG016	GCF_008629655.1	93.72	Bacteria;Bacteroidota;Bacteroidia;Flavobacteriales;Flavobacteriaceae;Flavobacterium	53.63	0.27	375	3.51938e+06	19951	5189	1.25564466e-05	4.0237692e-05	5.884176295e-05	4.678057876e-05	8.864039836e-05	6.251434368e-05	1.321656791e-05	0.00012346972	5.040286275e-05	6.227328406e-05	0.01117245829	0.003016612636	0.002080756536	0.01818640144	0.01123272828	0.002873873056	0.002083313777	0.004231325239	0.001481060419	0.005473719519	0	0	0	0	0	0	1.612579971e-05	0	0	0	0	0	0	0	0	0	0	0	0	0
feces.frozen.MAG017	N/A	N/A	Bacteria;Bacillota;Bacilli;Lactobacillales;Lactobacillaceae;Ligilactobacillus;Ligilactobacillus animalis	97.8	0.67	87	1.91945e+06	103004	34054	0.0002840584477	0.0002427407837	0.0003155315867	0.0001881412474	0.0003564922787	0.0002042779422	0.0002259051078	0.0002100865402	0.0001604781805	0.0002504495167	0.02307538826	0.003088473051	0.001768568245	0.001020872926	0.005993481871	0.0207526275	0.002069721588	0.005163365672	0.001289551719	0.01386701252	0.0003157962945	0.0002465427718	0.0002481594367	0.0002916186877	0.0001723844408	0.0002262455527	0.000145922482	0.0002181447851	0.0001969958842	0.0002046159851	0	0.0004879317704	0.0005424257856	0.000556490277	0.0008605004768	0.00132672851	0.0004198840611	0.0004078884137	0.000844599055	0.00041890777
feces.frozen.MAG018	N/A	N/A	Bacteria;Actinomycetota;Actinomycetia;Actinomycetales;Microbacteriaceae;Microterricola	77.33	15.21	759	5.22852e+06	35371	5981	0.000981814343	0.0009204007183	0.004037855915	0.001480618227	0.0009517159375	0.0006383745205	0.0005892096762	0.001236998352	0.001329387095	0.0009302497342	0.005428260985	0.002889955296	0.007667205094	0.004011105652	0.00537528188	0.003316846551	0.003534100369	0.004547691065	0.01592326112	0.002199508994	0	0	0	0	0	0	0	0	0	0	0.0005079359687	0.0007928965186	0.0005036857821	0.0007751186832	0.0009988045074	0.0008213157818	0.00136463592	0.001325649703	0.0005882083968	0.0005834841191
feces.frozen.MAG019	N/A	N/A	Bacteria;Bacillota_A;Clostridia;Oscillospirales;Oscillospiraceae;Faecousia	89.37	5.89	176	3.07317e+06	109414	25467	0	1.106085696e-05	0	0	0	1.074027514e-05	0	0	0	1.222726846e-05	0	0	0	0	2.153236911e-05	0	0	8.453054879e-06	0	0	0.02009167951	0.01881711816	0.01939079981	0.02117783573	0.02021619177	0.01332651605	0.0168944638	0.01827067297	0.02384922666	0.01427593016	0	0	0	0	0	0	0	0	0	0
feces.frozen.MAG020	GCA_017440445.1	78.61	Bacteria;Bacillota_A;Clostridia;Oscillospirales;Ruminococcaceae;CAG-115	36.71	1.98	218	3.15219e+06	20718	5604	0	0	0	0	0	0	0	0	0	0	0	0	0	0	0	0	0	0	0	0	0.003144969843	0.002444174096	0.003263760659	0.003636806234	0.003164481827	0.002713388923	0.003393040876	0.003498036151	0.002529992272	0.003166194385	0	0	0	0	0	0	0	0	0	0
feces.frozen.MAG021	N/A	N/A	Bacteria;Pseudomonadota;Gammaproteobacteria;Burkholderiales;Burkholderiaceae;Noviherbaspirillum_A	17.59	0.03	238	4.97446e+06	9850	3811	0.0008260933096	0.001683826358	0.001903879452	0.00369325409	0.003575492055	0.001146201872	0.001439701912	0.01012060725	0.004928733874	0.002283564076	0.0002106615276	0.0005096881519	0.0003393231351	0.0006406589259	0.0002872417308	8.570212947e-05	0.0002808647361	0.0001061305632	0.0001976126779	5.018979471e-05	0	0	0	0	0	0	0	0	0	0	0	0.00261699673	0.002036490787	0.001790824033	0	0.003320725106	0.0009008105489	0.004375376679	0.003623970561	0.0008987160342
feces.frozen.MAG022	GCA_017550025.1	79.82	Bacteria;Bacteroidota;Bacteroidia;Bacteroidales;UBA932;Cryptobacteroides	89.58	5.39	70	2.96338e+06	216148	85143	8.927763765e-06	3.433129962e-05	1.394570125e-05	6.65229534e-06	3.781454556e-05	3.88923034e-05	9.397116865e-06	2.701176969e-05	1.194565273e-05	3.795167216e-05	0	1.120022387e-05	0	0	4.455557215e-05	0	1.763402028e-05	8.74568643e-06	2.17123571e-05	0	0.01465837235	0.01366994814	0.01378837044	0.01329480892	0.01519300428	0.01486208944	0.01831631333	0.01793606352	0.01725672264	0.01499275006	0	0	0	0	0	0	0	0	0	0
feces.frozen.MAG023	N/A	N/A	Bacteria;Pseudomonadota;Gammaproteobacteria;Pseudomonadales;Pseudomonadaceae;Pseudomonas_E;Pseudomonas_E fragi	50.02	2.6	591	5.78473e+06	25569	5489	0.01316225278	0.006598510799	0.008002751506	0.006884181031	0.008094822521	0.01054114579	0.01341454297	0.009677111317	0.01121681075	0.00787464843	0.002352820631	0.03157113938	0.0136707296	0.01161969832	0.01142498129	0.002112196442	0.006366016105	0.005817060343	0.003734907975	0.00844248948	3.414640118e-05	5.331632158e-05	0	5.912273717e-05	0	3.145302565e-05	1.051886443e-05	1.088655929e-05	0	8.169121449e-05	0	0	0	0	0.0001860882791	0.000286912828	0	0	0	0
feces.frozen.MAG024	N/A	N/A	Bacteria;Pseudomonadota;Gammaproteobacteria;Burkholderiales;Burkholderiaceae;Duganella;Duganella zoogloeoides	44.28	1.61	1191	6.92565e+06	32374	3008	0.001545621347	0.008187329499	0.005106356671	0.01632506831	0.005302788695	0.003102099769	0.003225286072	0.01279000712	0.007145265228	0.007703785543	0.0007613623855	0.001817851476	0.0009417777146	0.002763221048	0.002020023782	0.0003749488588	0.001106674146	0.00123020557	0.001085398915	0.0006014625009	0	1.117908932e-05	0	0	1.110765493e-05	0	0	0	0	0	0.0005022602193	0.0005226910527	0.000166019175	0.001532914792	0.0007023244249	0.0002707127605	0.001028104596	0.0009987327258	0.000775514229	0.0002564285261
feces.frozen.MAG025	GCF_003202435.1	83.27	Bacteria;Bacteroidota;Bacteroidia;Flavobacteriales;Flavobacteriaceae;Flavobacterium	37.57	1.35	1895	9.60544e+06	20841	1952	0.001622108879	0.001502614475	0.001446438018	0.002060126916	0.002197487104	0.001974027116	0.003967773555	0.01010379099	0.002662519958	0.001791351258	0.0001259938877	0.001136962519	0.0003477983532	0.000509367605	0.000499818385	0.0001177532934	0.0001718729663	0.0001222328284	0.0001716942676	6.69317055e-05	0	9.499841575e-06	9.220630439e-06	9.480979895e-06	0	8.406396537e-06	8.434076881e-06	8.72889642e-06	0	8.187551854e-06	0.0001422713537	6.34537017e-05	0.0001410808891	0	0	0.000230048107	0.0002184174065	0.0002121774502	0	0.000435819109
feces.frozen.MAG026	N/A	N/A	Bacteria;Bacillota_A;Clostridia;Oscillospirales;CAG-272;Avispirillum	21.42	0.46	62	2.03001e+06	19577	7377	0.0003270197927	0.000279453195	0.0002128435356	8.122348442e-05	0.0001539032266	0.0004409497248	0.0001434216568	8.245236954e-05	0.0002917090985	0.0003861533118	0.0002260879833	0.0005128236737	0.000372447925	0.0002398512221	0.0002720082795	5.748623704e-05	0.0001076543131	0.0001067834618	0.0001988283602	0.0001514956634	0.003862800669	0.00473050334	0.003673174778	0.003934259211	0.005522823616	0.002720910268	0.004654777658	0.006193914342	0.006094975372	0.003737287371	0	0.002106476868	0	0.001201227268	0.001238304519	0.0009546153394	0	0	0	0.002712734384
feces.frozen.MAG027	N/A	N/A	Unclassified Bacteria	19.53	0.73	723	7.54432e+06	11836	2192	0.003369790352	0.007556472976	0.01277636998	0.01494562705	0.006722108331	0.005275363686	0.002759677911	0.005474969773	0.008318318569	0.01676364685	0.003452899204	0.006507775877	0.004405806873	0.01487358737	0.002267757659	0.0008821923586	0.004026942877	0.00378952824	0.002669843434	0.003479861011	0	0	0	0	0	0	2.065729076e-05	0	0	2.00534856e-05	0.0001742301358	0.0009324896497	0.0003455445081	0.0007090081782	0	0.001690346449	0.00160488644	0.000519678839	0	0.001334295706
feces.frozen.MAG028	N/A	N/A	Bacteria;Pseudomonadota;Gammaproteobacteria;Pseudomonadales;Pseudomonadaceae;Pseudomonas_E;Pseudomonas_E helleri	85.4	8.33	348	6.46616e+06	210842	22647	0.07118551281	0.007429468622	0.01171860621	0.007454318943	0.02950336691	0.03187735092	0.06758937853	0.04529872105	0.013357149	0.008486598902	0.0009702598462	0.01117220715	0.005029719431	0.01114079037	0.002575617012	0.0009234388146	0.002369339654	0.001709025831	0.001101168064	0.001984237114	3.57847056e-05	3.414545223e-05	1.205159222e-05	4.95675016e-05	6.168593227e-06	4.394947342e-05	5.236184943e-05	1.140888368e-05	0	8.025999702e-05	0	8.293555876e-05	9.219810708e-05	9.458870045e-05	0	0.0001503392851	0	0	0.0001435596098	0.0001424065908
feces.frozen.MAG029	N/A	N/A	Bacteria;Pseudomonadota;Gammaproteobacteria;Burkholderiales;Burkholderiaceae;Janthinobacterium;Janthinobacterium lividum_E	47.94	0.36	642	7.5609e+06	42618	6271	0.002595733414	0.006704800611	0.007506795541	0.008296846611	0.004500275918	0.004480018784	0.002446589592	0.003026713821	0.004811710232	0.006735517406	0.01342885943	0.009633999414	0.01309866215	0.0125199549	0.007639707062	0.004241171062	0.01169409672	0.01540408384	0.007143679303	0.01549926702	0	9.458078091e-06	0	0	0	0	0	0	0	8.151557497e-06	0	0.000379048468	0.0005618426605	0.0007205132621	0.0002971010905	0.0002290367627	0.0002174571935	0.001056223347	0.0006561244774	0.0002169515741
feces.frozen.MAG030	N/A	N/A	Bacteria;Bacillota_A;Clostridia;Lachnospirales;Lachnospiraceae;SIG299	23.45	0.0	115	2.36029e+06	12368	4808	0	0	0	0	0	0	0	0	0	0	0	0	0	0	0	0	0	0	0	0	0.004819773697	0.005636467432	0.005681220838	0.005687092602	0.005508135282	0.001699107328	0.00324443303	0.005292873756	0.004315038877	0.003336440065	0	0	0	0	0	0	0	0	0	0
feces.frozen.MAG031	N/A	N/A	Bacteria;Bacteroidota;Bacteroidia;Bacteroidales;Barnesiellaceae;Barnesiella_A;Barnesiella_A sp017481745	99.68	26.61	1191	3.77611e+06	106260	6548	6.296348963e-06	8.070772199e-06	0	9.383127504e-06	0	2.351056009e-05	6.627362528e-06	0	0	0	0	1.579802509e-05	0	6.927043993e-06	0	0	6.218239428e-06	0	0	0	0.004300526672	0.004380938746	0.004486445581	0.004644937423	0.00481448336	0.004674590881	0.004265458896	0.004134205217	0.005370853974	0.005251530873	0	0	0	0	0	0	0	0	0	0
feces.frozen.MAG032	N/A	N/A	Bacteria;Bacillota_A;Clostridia;Oscillospirales;Oscillospiraceae;Faecousia	28.29	0.34	174	2.752e+06	11415	4453	0	0	0	4.536481941e-05	0	0	0	2.302558725e-05	0	0	0	0	0	0	0	0	0	0	0	0	0.005351311319	0.007199650757	0.007650520041	0.008086272245	0.006387964324	0.006604757626	0.004730425816	0.004309096878	0.00825310049	0.004819867447	0	0	0	0	0	0	0	0	0	0
feces.frozen.MAG033	N/A	N/A	Bacteria;Bacteroidota;Bacteroidia;Sphingobacteriales;Sphingobacteriaceae;Sphingobacterium;Sphingobacterium sp012030425	84.48	5.46	785	5.43847e+06	24220	6701	0.0006318971558	0.001401756156	0.002244053356	0.001764216297	0.0008593839927	0.0005425252447	0.000618966438	0.0008115662979	0.001590920349	0.001180456015	0.009511231856	0.001973759188	0.002925709317	0.007264060244	0.01264333626	0.004363407492	0.001451890361	0.00312789505	0.002543521763	0.002967960182	6.451521585e-05	2.238540114e-05	4.345493753e-05	2.97879407e-05	3.707059732e-05	2.641174692e-05	1.987403608e-05	3.428124674e-05	2.683002137e-05	1.607760431e-05	0.0001117492784	0.0005482478174	0.0002216284184	0.0007958124804	0.0002343931831	0.0002710423703	0.000428898491	0.0006666324973	0.0008627316294	0.000171160496
feces.frozen.MAG034	GCF_920984665.1	80.66	Bacteria;Bacteroidota;Bacteroidia;Sphingobacteriales;Sphingobacteriaceae;Pedobacter	59.71	0.04	535	4.70802e+06	23450	5656	0.0002571316662	0.0009293525079	0.002442852843	0.002154659641	0.005689558433	0.002114383231	0.0008075121301	0.009450489091	0.002521160227	0.001779954759	0.0002491697318	0.0009571683229	0.00180511591	0.001456178226	0.0005048894613	0.0003734617327	0.000849248027	0.0004624821375	0.003054965261	7.811094333e-05	2.34312282e-05	1.219520315e-05	1.183677227e-05	0	0	0	0	0	0	0	0	0	0	0	0	0	0	0	0	0
feces.frozen.MAG035	GCA_017410145.1	80.8	Bacteria;Bacillota_A;Clostridia;Lachnospirales;Lachnospiraceae;Faecalimonas	60.15	0.55	271	2.44667e+06	22644	5758	1.610389211e-05	0	0	0	0	0	3.390102161e-05	0	0	4.563812769e-05	0	0	0	0	0	1.698525007e-05	1.590411482e-05	1.577546118e-05	0	2.984124966e-05	0.005080027262	0.005940244863	0.007099668454	0.005951699492	0.006376784248	0.00624597591	0.002998840462	0.003264201709	0.002921162894	0.002891108295	0	0	0	0	0	0	0	0	0	0
feces.frozen.MAG036	N/A	N/A	Bacteria;Bacteroidota;Bacteroidia;Flavobacteriales;Flavobacteriaceae;Flavobacterium	63.72	2.32	795	6.97927e+06	30536	6538	0.002688540481	0.00247280733	0.002688782044	0.003808051813	0.008836969813	0.003843808833	0.001825821599	0.01298767171	0.002880739382	0.003364109233	0.002790882084	0.01974587567	0.007662638131	0.01129199944	0.00932186409	0.001846425869	0.001321015098	0.002189972123	0.001639495459	0.0009356658565	0	0	0	0	0	0	0	0	0	0	0	0	0	0	0	0	0	0	0	0
feces.frozen.MAG037	N/A	N/A	Bacteria;Actinomycetota;Actinomycetia;Mycobacteriales;Mycobacteriaceae;Rhodococcus	46.12	2.25	798	7.49002e+06	39144	6226	0.000168087387	0.0001099272475	0.0003858062062	8.179332371e-05	0.0001356100943	0.0001024715294	0.0002816343261	0.0001608722337	0.000123928161	4.860780577e-05	0.02585168801	0.009342925434	0.01999152769	0.0200322216	0.02196468792	0.03855805375	0.04124645857	0.04190747909	0.05307168303	0.04182010182	0	9.924356489e-06	0	0	0	0	0	9.118960473e-06	0	0	0.0001486289662	0.0001325784543	0.0001473853039	0	0	0	0	0.0002216589232	0	0
feces.frozen.MAG038	N/A	N/A	Bacteria;Actinomycetota;Actinomycetia;Mycobacteriales;Mycobacteriaceae;Rhodococcus	92.04	18.81	738	7.19269e+06	71713	16801	0.000144986806	5.506567977e-05	0.000332727037	8.002460633e-05	0.0001516315781	0.000115850987	0.0002901456892	0.0002112119173	0.0001005911908	2.53635731e-05	0.03809225511	0.01193073758	0.02743770466	0.0259174046	0.0313998901	0.060558945	0.05886801463	0.06142002894	0.08022278482	0.05990615007	0	0	0	0	0	0	0	0	4.65504812e-06	0	0.0003102186234	0.0008301539057	0.0001922642808	0.0001577995822	0.0004473431775	0.0002508066635	5.95316146e-05	0.0003469851527	0.0002993704101	0
feces.frozen.MAG039	GCF_002067135.1	83.0	Bacteria;Bacteroidota;Bacteroidia;Cytophagales;Spirosomaceae;Spirosoma	49.25	0.27	469	4.47794e+06	15330	4728	0.001547459762	0.005544329812	0.00455747583	0.008215482329	0.004984105053	0.002280521584	0.003574340264	0.01072954143	0.009144946808	0.004400699224	0	0	1.223906928e-05	0	0	0	0	0	0	0	0	0	0	0	0	0	0	0	0	0	0	0	0	0	0	0	0	0	0	0
feces.frozen.MAG040	GCA_019752795.1	81.23	Bacteria;Bacteroidota;Bacteroidia;Sphingobacteriales;Sphingobacteriaceae;Pedobacter	22.84	0.18	240	4.81503e+06	13158	4618	2.15499434e-05	2.762310112e-05	0.0001009869035	0	0	2.682248831e-05	0	6.520133411e-05	4.325184004e-05	9.160820208e-05	0.007062003308	0.003920109061	0.004000601178	0.002133770955	0.007918278574	0.004341307954	0.002085695287	0.0017205011	0.001624695998	0.001138091416	0	0	3.025684926e-05	0	0	0	0	0	0	2.686687466e-05	0	0	0.0004629469994	0	0	0	0	0	0	0
feces.frozen.MAG041	N/A	N/A	Bacteria;Bacteroidota;Bacteroidia;Flavobacteriales;Weeksellaceae;Chryseobacterium;Chryseobacterium balustinum	51.98	1.32	536	4.37046e+06	19691	4485	0.002373337367	0.008190501016	0.004473197693	0.01084379044	0.0031888267	0.002032101277	0.001872209296	0.00651002088	0.006434965113	0.004264723357	0.004646607022	0.0005627694909	0.000891109061	0.002324139862	0.001568427566	0.0005006457867	0.0005151417283	0.001384741102	0.002162901525	0.0006089403937	0	0	1.464723481e-05	0	0	1.3353801e-05	1.339777202e-05	0	1.356528091e-05	1.300615997e-05	0	0	0.0002241110219	0.000229921969	0	0	0	0	0	0
feces.frozen.MAG042	N/A	N/A	Unclassified Bacteria	23.48	0.12	326	5.89315e+06	11681	4084	0.005001252106	0.001361174751	0.003518190212	0.001812228986	0.002418192315	0.001801380825	0.0005859103835	0.003225860627	0.001684420158	0.001431907219	0.00468915429	0.003652824699	0.003511235196	0.003862859504	0.004455549765	0.003685251707	0.002562637511	0.003775110132	0.00331151943	0.002086785482	0	0	0	0	0	0	0	0	0	0	0.0001855240924	0	0.0007358868311	0.0003774837751	0.0003891352426	0.001199945461	0.0005696394961	0.0005533654929	0.0002864582302	0.001704945006
feces.frozen.MAG043	N/A	N/A	Bacteria;Pseudomonadota;Gammaproteobacteria;Xanthomonadales;Xanthomonadaceae;Stenotrophomonas;Stenotrophomonas rhizophila_A	48.79	9.57	2800	1.00462e+07	10019	1786	0.004479734764	0.001307722609	0.004187994429	0.001660873803	0.004208573335	0.005738263744	0.005560070021	0.009432103907	0.001859995621	0.001048250985	0.0005515619048	0.00101906098	0.0007296494776	0.000835152308	0.0009320403298	0.0005737206645	0.0004440874256	0.0004073395138	0.001164143064	0.0002441515793	0	0	6.788666048e-06	0	0	0	0	0	6.287204589e-06	6.028064529e-06	0.0001571203913	0.0002335881441	0.0002596761274	0.0005328184755	0.0001098529052	0.0003387446843	0.0004824278042	0.0003905377896	0.0004043358882	0.0003208707266
feces.frozen.MAG044	N/A	N/A	Bacteria;Bacillota_A;Clostridia;Oscillospirales;CAG-272;CAKSQF01	57.41	3.67	202	2.52668e+06	51590	8285	0	0	0	0	0	0	0	0	0	0	0	0	0	0	0	0	0	0	0	0	0.01329353023	0.01198244292	0.01247902234	0.01212376169	0.01326788842	0.01484872854	0.01487663944	0.01388739971	0.01383043369	0.01264930634	0	0	0	0	0.0003712006809	0	0	0	0	0
feces.frozen.MAG045	N/A	N/A	Bacteria;Bacillota;Bacilli;Lactobacillales;Carnobacteriaceae;Carnobacterium_A;Carnobacterium_A jeotgali	85.67	13.29	495	2.98886e+06	48635	6715	0.0009810998636	0.003268550901	0.0007445815086	0.003041408615	0.0007775337632	0.0007545735551	0.0003263653885	0.0003850528981	0.001195093429	0.001154136014	0.002428413125	0.002839031604	0.01943836743	0.01086502989	0.009030534306	0.0009176483678	0.02120674358	0.005807345922	0.008159802441	0.007049126848	0.0002379514808	9.372138646e-05	7.797155009e-05	0.0001202596781	0.0001330321524	8.293392393e-05	0.0001069804368	0.0001660800284	0.0001564593125	6.34659894e-05	0	0	0.0001988348426	0.0002039904067	0.0004205736069	0.0001621111812	0.0003078304292	0.0001495180183	0.0004644019272	0
feces.frozen.MAG046	N/A	N/A	Bacteria;Pseudomonadota;Gammaproteobacteria;Enterobacterales;Enterobacteriaceae;Serratia_J;Serratia_J liquefaciens	9.5	0.0	160	6.62744e+06	7724	3855	0.003783012734	0.001326877209	0.002381356587	0.00120606032	0.0036404683	0.00616098888	0.003704548544	0.006491677632	0.0008310418233	0.0009067501452	0	4.722323718e-05	0	0	0.0001408939483	3.970204106e-05	3.717494987e-05	0.0001106226882	0	0	0	0	0	0	0	0	0	0	0	0	0	0	0	0	0	0	0	0	0	0
feces.frozen.MAG047	N/A	N/A	Bacteria;Bacillota_A;Clostridia;Lachnospirales;Lachnospiraceae;CAG-590	64.61	23.61	604	4.52319e+06	21070	4919	0	0	0	0	1.14496239e-05	0	0	0	0	0	0	0	0	0	1.01180221e-05	8.553372244e-06	4.004468988e-06	0	0	7.513675559e-06	0.004552888123	0.004921092857	0.003615077212	0.003646905489	0.00552489323	0.002309686944	0.00328066089	0.00477503213	0.004497446761	0.00350324519	0	0	0	0	0	0	0	0	0	0
feces.frozen.MAG048	N/A	N/A	Bacteria;Bacteroidota;Bacteroidia;Bacteroidales;Bacteroidaceae;RGIG8745	23.24	0.11	44	2.84972e+06	68626	27276	7.15702061e-05	0	0	0	0	0	0	0	0	0	0	4.489379155e-05	0	0	0	0	0	0	0	0	0.003481045064	0.004632960762	0.003818505603	0.004494606776	0.004603356137	0.004443250827	0.005216180857	0.005279606353	0.004653213587	0.005019099553	0	0	0	0	0	0	0	0	0	0
feces.frozen.MAG049	N/A	N/A	Unclassified Bacteria	6.75	0.0	29	4.08139e+06	60743	27320	0.01746325447	0.006119957793	0.01222835967	0.01006369878	0.01481780639	0.02269958598	0.01960374222	0.009370051836	0.01294937662	0.007557667915	0.001025939344	0.004370872934	0.002351429197	0.003975004189	0.001717309098	0.0004536701882	0.001529256376	0.0009691214292	0.001307595583	0.0005579346614	0	0.0001244407039	0	0	0	0	0	0	0	0.000107250706	0	0	0	0	0	0	0	0	0	0
feces.frozen.MAG050	N/A	N/A	Bacteria;Actinomycetota;Actinomycetia;Mycobacteriales;Mycobacteriaceae;Rhodococcus	84.62	5.37	285	6.44265e+06	116133	28807	9.346348802e-05	3.343344082e-05	0.0003327340699	5.182655478e-05	0.0001043391723	0.0001109201164	0.0002791163632	0.0002433243665	9.015761576e-05	2.463942038e-05	0.01807767596	0.003473977255	0.01038972418	0.006858226625	0.01358117024	0.02110042641	0.02098306594	0.0337591099	0.04001864466	0.02301441388	0	6.288351933e-06	0	0	0	0	0	0	0	0	0.000376702005	0.0006720435571	0.0002334687043	9.580891426e-05	0.0001975323315	0.000152278693	0.0001445798343	0.0002808986799	0.0002181173377	7.212183263e-05
feces.frozen.MAG051	N/A	N/A	Bacteria;Bacillota_A;Clostridia;UBA1212	94.33	4.68	86	2.37607e+06	198704	58399	0	0	1.651697964e-05	0	0	0	0	0	0	0	0	0	2.408543431e-05	0	0	0	0	0	2.571563478e-05	4.898455066e-06	0.007861330981	0.008221380514	0.008454817979	0.007861589673	0.007766102782	0.006293797173	0.0069188141	0.00657741298	0.007823407425	0.006156315407	0	0	0	0	0	0	0	0	0	0
feces.frozen.MAG052	N/A	N/A	Bacteria;Pseudomonadota;Gammaproteobacteria;Enterobacterales;Enterobacteriaceae;Hafnia;Hafnia alvei	84.64	4.5	603	4.61072e+06	38324	7340	0.01469643004	0.004285288924	0.009410351055	0.003072522643	0.0138858471	0.01733219119	0.008098881385	0.005764883939	0.003676903774	0.001342418891	0.0006707192848	0.00291795959	0.004634072334	0.002411919692	0.0001970013387	0.0001857528887	0.0006507360609	0.0005175674436	0.0001218469653	0.002174713958	0	0	0	8.76731606e-06	0	0	0	0	0	0	0	0	0	0	0	0	0	0	0	0
feces.frozen.MAG053	N/A	N/A	Bacteria;Bacillota_A;Clostridia;Oscillospirales;Oscillospiraceae;Faecousia	76.75	6.2	284	2.62503e+06	28547	8000	0	1.507840007e-05	0	0	0	1.464137599e-05	0	0	0	0	0	0	0	0	1.467669626e-05	0	0	0	0	0	0.008876425772	0.008780353052	0.008852609761	0.009450707215	0.009324461224	0.009779911891	0.008497790046	0.008372684564	0.01020247436	0.007882762586	0	0	0	0	0	0	0	0	0	0
feces.frozen.MAG054	N/A	N/A	Unclassified Bacteria	8.72	0.0	58	2.6604e+06	9392	3946	0	0	0	0	0	0	0	0	0	0	0	0	0	0	0	0	0	0	0	0	0.004259005771	0.002807789567	0.003872745628	0.004055837177	0.003230350071	0.0008499978381	0.002755189296	0.00509196254	0.006442732418	0.001401010341	0	0	0	0	0.002321038315	0	0	0.003300607015	0	0
feces.frozen.MAG055	N/A	N/A	Bacteria;Bacillota_A;Clostridia;Christensenellales;CAG-74;Ventricola	82.75	5.62	266	3.04724e+06	54367	12861	9.398660335e-06	1.204737015e-05	0	0	0	1.169819578e-05	0	0	1.257572842e-05	0	0	0	0	0	2.345283207e-05	1.982608862e-05	1.856412998e-05	0	0	8.708074034e-06	0.00580559924	0.00545184678	0.006393479893	0.006499375746	0.00578174577	0.007519220072	0.009825278441	0.01104943531	0.009899236245	0.009579100533	0	0	0	0	0	0	0	0.0004554842785	0	0
feces.frozen.MAG056	GCF_000225705.1	93.79	Bacteria;Actinomycetota;Coriobacteriia;Coriobacteriales;Coriobacteriaceae;Collinsella	29.39	0.34	161	2.57993e+06	147057	30979	0.0001719084749	0.0002203553437	0.0002441193863	0.0001863174008	0.0002206477703	0.0004279373705	0.0002302950354	0.0001418522423	8.364342133e-05	0	0.004878269598	0.06766024641	0.02527461022	0.05164921038	0.00401671637	0.003873589165	0.02116024575	0.006154345411	0.01166829125	0.00776114058	0	2.260673882e-05	8.776920432e-05	0	8.984912691e-05	0	4.014108482e-05	8.308849362e-05	6.096443767e-05	3.896777538e-05	0	0	0	0	0	0	0	0	0	0
feces.frozen.MAG057	N/A	N/A	Unclassified Archaea	100.0	114.19	1644	1.4327e+07	187238	11500	1.157936396e-05	1.060188206e-05	1.033580539e-05	4.930324321e-06	1.518081062e-05	1.235352351e-05	9.576378266e-06	1.000983708e-05	6.640107568e-06	7.031935697e-06	6.004120634e-06	5.188128058e-06	1.036193526e-05	1.819892858e-06	3.095831163e-06	6.978912433e-06	7.351531609e-06	8.102291823e-06	1.206902544e-05	0	0.006476791596	0.00558377339	0.006937443437	0.006563758348	0.005959415163	0.006890187455	0.005619101133	0.00403128842	0.002584408468	0.006898486239	0	0	0	0	0	0	0	0	0	0
feces.frozen.MAG058	N/A	N/A	Bacteria;Bacillota_A;Clostridia;Lachnospirales;Lachnospiraceae;RGIG8767	87.77	70.5	888	8.82022e+06	133634	10962	6.122742549e-06	0	0	0	8.644521113e-06	1.714673545e-05	3.222314612e-06	0	0	0	1.58737928e-06	3.840608302e-06	3.48664333e-06	0	0	0	0	0	3.722633577e-06	4.25464589e-06	0.01223741574	0.01309928186	0.0128840607	0.01270423426	0.01322238343	0.01224791969	0.01083945074	0.01194264163	0.0130151165	0.00975737093	0	0	0	0	0	0	0	0	0	0
feces.frozen.MAG059	N/A	N/A	Bacteria;Bacillota;Bacilli;Bacillales;Planococcaceae;Kurthia;Kurthia zopfii	86.08	2.7	249	3.00692e+06	35465	13750	5.035929419e-05	0.0001173662543	0.0003289595118	3.41126754e-05	2.585484161e-05	6.268051634e-05	4.818799841e-05	6.925757835e-05	3.675406635e-05	5.189719766e-05	0.001747147086	0.0003388620818	0.0004484116847	0.0001158441057	0.01361734825	0.006842233525	0.001189108129	0.001919472659	0.002087625075	0.003100705249	5.725834517e-05	0.0001059595845	8.998964795e-05	7.270257817e-05	0.0001052825026	7.618283424e-05	8.819271567e-05	7.910548427e-05	0.000166684684	9.132253267e-05	0.000198358749	0.0001769378946	0.0001966989696	0	0.0002080279141	0	0	0	0.0003062755648	0.0003038156699
feces.frozen.MAG060	N/A	N/A	Unclassified Bacteria	6.1	0.0	7	3.65811e+06	52324	48832	0	0	0	0	0	0	0	0	0	0	0	0	0	0	0	0	0	0	0	0	0.0169731052	0.0155938548	0.01655216	0.01594621612	0.0155705362	0.0482624435	0.03696391198	0.02562164741	0.02285613764	0.04568190849	0	0	0	0	0	0	0	0	0	0
feces.frozen.MAG061	GCA_944389045.1	77.39	Bacteria;Bacillota_A;Clostridia;Oscillospirales;CAG-272;RGIG1993	84.4	0.58	73	2.3298e+06	110660	46883	0	0	0	0	0	0	0	0	0	1.707836667e-05	0	0	0	0	1.503760615e-05	0	0	0	0	0	0.008340998412	0.009031137131	0.007411925418	0.007569005081	0.00837577705	0.004628363299	0.004945437666	0.008450416567	0.008126037805	0.00491358112	0	0	0	0	0	0	0	0	0	0
feces.frozen.MAG062	GCF_002217285.1	92.85	Bacteria;Bacteroidota;Bacteroidia;Flavobacteriales;Flavobacteriaceae;Flavobacterium	92.5	4.15	200	5.69503e+06	198968	59786	0.002715066973	0.006026232207	0.006964253871	0.01383795115	0.01047097601	0.01375259221	0.00209777515	0.006918166466	0.01415819159	0.02497986544	0.0004502205207	0.00290666188	0.001050385344	0.001633339136	0.001557634664	0.0004033325675	0.0002799126153	0.0003679941882	0.0007768298483	0.0001729846341	6.251908392e-06	3.253917902e-05	1.894968935e-05	6.494914671e-06	3.556437899e-05	1.151754962e-05	1.444434285e-05	2.989851157e-05	2.339989879e-05	0	0	8.693750703e-05	0	0	0.0001022134252	0	0	0	0.0001504868933	0.0001492782369
feces.frozen.MAG063	N/A	N/A	Unclassified Archaea	11.6	2.7	620	1.68962e+07	8775	3464	0.001584040434	0.002301694715	0.003720993068	0.002486754324	0.001920624351	0.006253439122	0.003824647212	0.005067048825	0.002839483069	0.003272617932	6.896875036e-05	0.0004854326231	0.0005852958135	0.0002926690542	0.0002791039864	0.0002040591358	0.0001791285774	0.000124375683	0.0004705212404	6.722059866e-05	1.680367607e-05	5.247464833e-05	1.697745293e-05	1.745682044e-05	4.344944605e-05	6.965211449e-05	4.6587642e-05	1.607204942e-05	1.572337176e-05	6.783885302e-05	0.000523913246	0	0.0002597646842	0	0.0002747259202	0	0	0	0	0.0002006125953
feces.frozen.MAG064	N/A	N/A	Bacteria;Pseudomonadota;Gammaproteobacteria;Pseudomonadales;Pseudomonadaceae;Pseudomonas_E;Pseudomonas_E saxonica	81.01	10.15	513	6.01664e+06	92963	13704	0.0255809711	0.03422677757	0.03058257828	0.03699523868	0.0354717102	0.03664206489	0.02911120958	0.0353261616	0.05629340628	0.04629353418	0.003940691233	0.03592314019	0.01649998826	0.02706278956	0.005584340122	0.003279671658	0.008773359445	0.006296966637	0.002240898689	0.004514114855	0.000148655417	0.0001547407582	0.0001843274678	0.0002351601398	5.590980531e-05	0.0002676356761	0.0002123157194	6.462864e-05	1.264530871e-05	0.0004849642528	0	9.396208287e-05	0	0	0.0001104722996	0	0	0	0	0
feces.frozen.MAG065	N/A	N/A	Bacteria;Bacillota_A;Clostridia;Lachnospirales;Lachnospiraceae;Blautia_A;Blautia_A sp900551465	45.65	3.12	1146	6.12237e+06	25555	2875	0.004791035272	0.001739110601	0.002569687534	0.001933442136	0.006967850851	0.01055968453	0.006149673803	0.004374371384	0.001832401515	0.001820373582	0.0004880548171	0.00141487012	0.001255497328	0.001539302662	0.0006083424307	0.0002817296573	0.0009170091935	0.0003322707591	0.0005104114481	0.0005421084405	3.535179812e-05	4.906527375e-05	1.19057974e-05	4.896785597e-05	1.828190497e-05	2.17088961e-05	3.26705678e-05	0	1.102634649e-05	1.057187296e-05	0	0	0	0	9.632867664e-05	0.0002970410943	0	0.0005479325416	0	0
feces.frozen.MAG066	N/A	N/A	Archaea;Thermoproteota;JANJXX01	100.0	65.81	435	8.58708e+06	155407	34622	9.935691052e-05	0.05003909856	0.03588386625	0.05118989073	0.0007267237524	0.001042574754	0.0001452504613	0.002899667364	0.06280630629	0.07863390201	0	1.731209377e-06	3.14330916e-06	6.072740587e-06	0	8.732888708e-06	2.725675988e-06	0	6.7121223e-06	5.114247385e-06	0	0	0	0	0	0	0	0	0	0	0	2.666671334e-05	0	0	0	0	0	0	0	0
feces.frozen.MAG067	N/A	N/A	Bacteria;Actinomycetota;Actinomycetia;Mycobacteriales;Mycobacteriaceae;Rhodococcus;Rhodococcus sp022810305	24.74	0.42	357	8.56061e+06	29911	6304	6.714107951e-05	2.868754369e-05	0.0001223581147	1.6676154e-05	4.739726313e-05	6.964019914e-05	9.422778756e-05	6.771383534e-05	5.989137113e-05	1.585637982e-05	0.01072849208	0.002056642033	0.003944475317	0.004333500874	0.008733005364	0.01557944898	0.01393576474	0.01659641005	0.01064089382	0.02344713692	0	0	0	0	0	0	0	0	0	0	0.0002424216958	0	0.0002403932168	0	0.0002542387465	0	0	0	0	0
feces.frozen.MAG068	N/A	N/A	Bacteria;Bacteroidota;Bacteroidia;Bacteroidales;Bacteroidaceae;Phocaeicola	55.54	1.73	185	2.57244e+06	53870	8794	1.658783113e-05	0	0	0	7.025962071e-05	2.064631438e-05	1.745989161e-05	0	2.219508439e-05	0	1.720221239e-05	0	1.889213871e-05	0	0	0	0	3.2499061e-05	2.017083574e-05	0	0.008183277748	0.008782213794	0.008756993312	0.007208190875	0.008487677529	0.008334049785	0.01064093047	0.0115971598	0.009706280427	0.009750846455	0	0	0	0	0	0	0	0	0	0
feces.frozen.MAG069	N/A	N/A	Bacteria;Actinomycetota;Actinomycetia;Actinomycetales;Micrococcaceae;Arthrobacter_B;Arthrobacter_B citreus	74.43	3.13	619	3.8146e+06	27447	5802	0.007429063763	0.0002246930675	0.003670457043	0.0001928122423	0.004466612017	0.004124653938	0.014782609	0.005663525746	0.0007539022635	0.0001892478843	0.000402523956	0.0001151915913	0.0003374923651	0.000174484493	0.0004009628649	0.0007175344891	0.0005564504555	0.0002657532915	0.001045479668	0.0002474857602	0	0	0	0	0	0	0	0	0	0	0.0005425000088	0.000483915178	0.0001793202018	0	0	0.0008772046995	0.0002776184192	0.000809061456	0.0001396077371	0.0004154593744
feces.frozen.MAG070	N/A	N/A	Bacteria;Pseudomonadota;Alphaproteobacteria;Caulobacterales;Caulobacteraceae;Brevundimonas;Brevundimonas bullata_A	95.68	5.39	320	3.33342e+06	58139	12551	6.687638146e-05	0.0001047729667	0.0002785730928	0.0001550304903	0.0002045784148	0.00030983323	8.60349439e-05	0.001084770641	0.0001441668649	0.0001052924492	0.0103644734	0.004675038672	0.006905767232	0.00226448361	0.01080079009	0.006885145391	0.002495099241	0.005222799745	0.003632374326	0.003810693684	0	0	0	1.07275472e-05	0	0	0	0	0	9.264058143e-06	0.0006439092498	0.0007897631327	0.0003990758113	0.0005731927585	0.001012945726	0.00195221271	0.0007414053393	0.002520784581	0.0008699488241	0.0008629617089
feces.frozen.MAG071	N/A	N/A	Unclassified Bacteria	8.27	0.0	190	5.92695e+06	6627	3484	0.00232084184	0.001642390715	0.004493853818	0.003458632142	0.007543302548	0.005566714797	0.003460709607	0.006107607728	0.002523109566	0.002706252872	0.0005014169468	0.004003430164	0.001046283627	0.001782002343	0.001357332255	0.0003569796347	0.0003820084285	9.472955902e-05	0.00114649775	0.0001791927595	0	0	0	0	0	0	0	0	0	0	0	0	0	0	0	0	0	0	0	0
feces.frozen.MAG072	N/A	N/A	Bacteria;Actinomycetota;Coriobacteriia;Coriobacteriales;Coriobacteriaceae;Collinsella;Collinsella tanakaei	78.98	1.66	87	2.41904e+06	100423	56854	0.0006202288684	0.000270306938	0.0002131436137	0.0001294013598	0.001374822306	0.0008491757674	0.0004439282952	0.0002814839156	0.0002904605906	0.0002109260352	0.00733249082	0.01595107111	0.02195454833	0.009525692339	0.003118576244	0.004363338471	0.03101875222	0.006835270576	0.01621529014	0.009585266252	0.0002930489886	0.0001256068507	0.000191580907	0.0001701279837	0.0001426333974	0.0001826024652	0.0001832037335	0.000181363943	0.0001048445944	9.279065445e-05	0.001343650729	0.001917678809	0.0005329630583	0.001093564384	0.0008454888724	0.0008690556423	0.0008251181979	0.00200386359	0.0006223986406	0.0004115998395
feces.frozen.MAG073	GCF_000524475.1	84.63	Bacteria;Actinomycetota;Actinomycetia;Mycobacteriales;Mycobacteriaceae;Tomitella	7.02	0.0	1	3.91697e+06	274971	274971	0.0002585685208	0	0.0001346331675	0.0001284438232	0.0002433768875	0.0001609157619	0.0003628827511	0.0005215485472	0	0.0002442594433	0.0200215232	0.001405664776	0.006036998002	0.001991282361	0.01650677075	0.0381807785	0.01059747493	0.03803648737	0.01336284308	0.02523467041	0	0	0	0	0	0	0	0	0.0001120740617	0	0.001867191286	0	0.00555470233	0.001899576508	0	0	0.004299815818	0	0	0
feces.frozen.MAG074	GCA_017457295.1	84.2	Bacteria;Bacteroidota;Bacteroidia;Bacteroidales;Paludibacteraceae;RF16	97.93	0.0	14	2.02684e+06	359992	192440	0	0	0	0	1.685783332e-05	0	0	0	0	0	0	0	0	1.313608562e-05	1.48972518e-05	0	0	1.16965566e-05	1.451914699e-05	1.106274681e-05	0.008578407865	0.009395913912	0.008717415093	0.00794653714	0.008632251152	0.0138089862	0.009300196555	0.01392612316	0.01052657827	0.01070302945	0	0	0	0	0	0	0	0	0	0
feces.frozen.MAG075	N/A	N/A	Unclassified Bacteria	5.42	0.17	29	6.16367e+06	45968	16788	0.009789975356	0.003637381075	0.001385192695	0.003594514643	0.01091751886	0.01236185026	0.009109914075	0.006331912085	0.004176595189	0.002111002647	0	0	0.0003635854926	7.804798011e-05	0	0	0	0	0	0	0	0	0	0	0	0	0	0	0	0	0	0	0	0	0	0	0	0	0	0
feces.frozen.MAG076	N/A	N/A	Unclassified Bacteria	11.86	0.39	409	8.18893e+06	77766	2045	0.001854569348	0.0002033148692	0.0005717661122	0.0009636829763	0.0009646781848	0.0007745020943	0.01173809509	0.007438491795	0.0006366947838	0.001970930508	5.061207945e-05	0.0001530676812	8.337623122e-05	8.053967928e-05	0.0001826754052	0	4.819901146e-05	2.390455686e-05	1.483657913e-05	0	0	0	0	0	0	0	0	0	0	3.042289234e-05	0	0	0	0	0	0	0	0	0	0
feces.frozen.MAG077	N/A	N/A	Bacteria;Bacillota_A;Clostridia;Lachnospirales;Lachnospiraceae	97.34	100.95	2414	1.58587e+07	103104	6754	1.074684564e-05	5.903784887e-06	1.079178171e-05	0	1.300556315e-05	7.643563764e-06	7.271892038e-06	5.806351618e-06	5.135587992e-06	2.175454187e-06	5.572444033e-06	6.74116611e-06	1.573682084e-05	5.067145575e-06	1.340850488e-05	4.857863622e-06	8.33919848e-06	5.263834512e-06	1.213474389e-05	6.401056237e-06	0.005523627138	0.006044002344	0.005511772283	0.005555470646	0.006071580476	0.004067992469	0.004691623871	0.005061724388	0.005269329451	0.004239627658	0	5.933581017e-05	4.94719888e-05	0	3.488089663e-05	0	0	0	0	0
feces.frozen.MAG078	N/A	N/A	Unclassified	6.34	0.04	57	5.1342e+06	18607	6369	0	0	0	0	0	0	0	0	0	0.0001031683759	0	0	0	0	0	0	0	0	0	0	0.004957754712	0.006424550869	0.006082388495	0.007252686256	0.00638349798	0.004986091323	0.005703795745	0.006628976598	0.006343152324	0.006172477998	0	0	0	0	0	0	0	0	0	0
feces.frozen.MAG079	GCF_000422705.1	81.96	Bacteria;Bacteroidota;Bacteroidia;Flavobacteriales;Flavobacteriaceae;Flavobacterium	89.26	0.61	75	4.14766e+06	364814	120969	0.0001920447472	0.000127185961	0.0002649870922	0.0003625130145	0.0004157516205	0.0003426119956	0.0003503777018	0.0005181020524	0.0001884391142	0.0003809758438	0.02021450799	0.001827033846	0.01561680418	0.001045843707	0.008342360749	0.008689620658	0.005237841365	0.005916628411	0.01048535313	0.002425831573	0	0	0	0	0	0	0	0	0	0	0	0	0	0	0	0	0	0	0	0.000212409728
feces.frozen.MAG080	N/A	N/A	Bacteria;Pseudomonadota;Gammaproteobacteria;Burkholderiales;Burkholderiaceae_B;Comamonas;Comamonas avium	89.42	29.81	3583	9.5384e+06	66914	2447	0.0006543680244	0.0005823381123	0.001369393269	0.0007142974262	0.0007198834137	0.000755675827	0.0007852851518	0.0009352797379	0.0007974907413	0.000657528528	0.009259854493	0.002203090054	0.002990573541	0.003127274096	0.006964828683	0.006123710149	0.003524876592	0.007878724669	0.004747246354	0.009615633951	3.86136176e-06	0	1.170388324e-05	4.011449556e-06	7.987491727e-06	3.556788015e-06	3.568499705e-06	1.107971794e-05	3.613115737e-06	3.464193745e-06	0.0001805871434	0.000322170906	0.000298460115	0.0003061988506	0.0003472150303	4.86672468e-05	0.0002772404598	0.0009426199667	0.0003717804541	9.219861189e-05
feces.frozen.MAG081	GCA_017621415.1	83.23	Bacteria;Bacillota_A;Clostridia;Oscillospirales;CAG-272;UBA1740	69.13	1.73	231	2.55891e+06	49002	8782	0	0	0	0	0	0	0	0	0	0	0	0	0	0	1.671549273e-05	0	0	0	0	0	0.005585350445	0.006133761262	0.004589731009	0.005918497157	0.006065682318	0.003369839512	0.002856159357	0.00558256356	0.006201839929	0.003115083489	0	0	0	0	0	0	0	0	0	0
feces.frozen.MAG082	N/A	N/A	Bacteria;Bacillota_A;Clostridia;Oscillospirales;Oscillospiraceae;Faecousia	58.77	15.62	567	4.61817e+06	24528	4657	0	0	0	0	0	0	0	0	0	0	9.055448903e-06	0	0	0	0	0	0	0	0	0	0.007923878338	0.007218797072	0.007723842358	0.00833272254	0.007611940013	0.006114056314	0.005960367807	0.007213278644	0.009077880629	0.005628294873	0	0	0	0	0	0	0	0	0	0
feces.frozen.MAG083	N/A	N/A	Unclassified Bacteria	5.78	0.0	8	3.5255e+06	64680	64680	0.08071457961	0.007379450382	0.01280794055	0.01057258491	0.03669990897	0.03278790407	0.0724713186	0.04468961239	0.01400561627	0.008816846336	0.001447333002	0.009921685235	0.003708873921	0.01042819835	0.002829609297	0.0004906746291	0.00241207309	0.001196280517	0.001414252015	0.002155155804	0	0	0	0	0	0	0	0	0	0	0	0	0	0	0	0	0	0	0	0
feces.frozen.MAG084	N/A	N/A	Unclassified	9.75	0.04	2	3.01142e+06	271510	22103	0	0	0	0	0	0	0	0	0	0	0	0	0	0	0	0	0	0	0	0	0.09612938504	0.09761253708	0.09678352755	0.09100960303	0.0904919359	0.0547606636	0.04281249792	0.04849318792	0.0626600959	0.05393886625	0	0	0	0	0	0	0	0	0	0
feces.frozen.MAG085	N/A	N/A	Bacteria;Actinomycetota;Actinomycetia;Actinomycetales;Cellulomonadaceae;Oerskovia;Oerskovia jenensis	34.48	2.07	753	6.86688e+06	18578	3846	0.01621546646	0.001930977578	0.0176368572	0.001745255926	0.009157657114	0.01333064429	0.02073966746	0.01154608186	0.006247888564	0.001936038788	0.005750675959	0.001236900246	0.002758806991	0.001167291849	0.006781310106	0.006197173081	0.002125355297	0.003657416968	0.002969877564	0.002290696451	5.56395689e-05	5.791722398e-05	2.810748548e-05	2.890111544e-05	3.596695803e-05	2.562543529e-05	3.856472099e-05	3.991277999e-05	3.904688575e-05	2.49583254e-05	0.000758956512	0.001934275548	0.001290181534	0.002867874734	0.002274149969	0.001402523151	0.001498066675	0.001940357975	0.002176322202	0.002158842767
feces.frozen.MAG086	N/A	N/A	Unclassified Bacteria	8.63	0.0	154	5.57074e+06	71980	11832	0.0001478899746	6.318933412e-05	0.0004235238154	0	0.0002088015293	0.0001227157782	0.0001556648911	0.000298303139	6.596061173e-05	6.985290155e-05	0.01334297545	0.001731647636	0.006709295267	0.004284535313	0.01245494605	0.03813806816	0.008812004385	0.01695023829	0.01043040124	0.01610025516	0	0	0	0	0	0	0	0	0	0	0	0	0	0	0	0	0	0	0	0
feces.frozen.MAG087	N/A	N/A	Unclassified Bacteria	7.26	0.03	36	3.4741e+06	30082	7330	0	0	0	0	0	0	0	0	0	0	0	0	0	0	0	0	0	0	0	0	0.006855362187	0.007475801683	0.006662400157	0.008410535239	0.006820283285	0.009201317719	0.006516434511	0.0079931513	0.008797210414	0.006325961479	0	0	0	0	0	0	0	0	0	0
feces.frozen.MAG088	N/A	N/A	Bacteria;Bacillota_A;Clostridia;Oscillospirales;Acutalibacteraceae;RUG420;RUG420 sp017461005	90.92	2.03	168	2.12621e+06	57891	16199	0	0	0	0	0	0	0	0	0	0	1.271365539e-05	0	0	0	0	1.293054495e-05	0	1.200955588e-05	0	0	0.004702124792	0.004947812726	0.003941747361	0.004114990814	0.004748798835	0.01443744646	0.01023395727	0.003535995968	0.001785436765	0.009315806533	0	0	0	0	0	0	0	0	0	0
feces.frozen.MAG089	N/A	N/A	Bacteria;Bacteroidota;Bacteroidia;Bacteroidales;Rikenellaceae;Alistipes;Alistipes sp017436185	77.42	2.05	17	2.54145e+06	446866	387518	7.22700532e-05	3.087901362e-05	6.585258624e-05	5.385018587e-05	0.0001020359742	6.746407476e-05	5.071297088e-05	7.288656242e-05	0.0001289330648	4.266916103e-05	4.371896466e-05	7.555464023e-05	6.859123912e-05	8.613499572e-05	0.000120225462	3.811267852e-05	0	0.0001179935686	8.788052887e-05	3.347992966e-05	0.01461270783	0.01398252098	0.01137305084	0.01125075279	0.01475879089	0.01487086325	0.02140906602	0.024743004	0.02111289226	0.01837308622	0	0.0004655228787	0	0.000265466374	0.0002736602966	0.0002109661339	0	0	0	0.0009991722348
feces.frozen.MAG090	GCF_003065485.1	84.14	Bacteria;Actinomycetota;Actinomycetia;Actinomycetales;Microbacteriaceae;Homoserinimonas	61.09	2.84	364	3.23021e+06	23039	5590	0.0001861540069	7.697274847e-05	0.001425778135	0.00019687574	0.0005171725559	9.71643563e-05	0.0002338645295	0.0006177318018	0.0001767667475	0.0001021077983	0.006974666041	0.001453958522	0.005197755029	0.002635983857	0.005109688358	0.001665741233	0.002247649329	0.00344714477	0.006396598449	0.001841598051	0	0	0	0	0	0	0	0	0	1.497309934e-05	0.000520361434	0.0006962510375	0.0006450090956	0.001323466914	0.0008185903385	0.0004207036755	0.001797452416	0	0.0004017316928	0.0003985051287
feces.frozen.MAG091	N/A	N/A	Bacteria;Actinomycetota;Actinomycetia;Actinomycetales;Cellulomonadaceae;Oerskovia;Oerskovia enterophila	75.68	4.33	829	5.10987e+06	36337	5672	0.02334632818	0.002765155576	0.03550148821	0.002141668668	0.01275822703	0.02063340052	0.03075663317	0.01541782848	0.01104550049	0.003417136411	0.01506873732	0.002018198735	0.005468662596	0.002224967665	0.01850398714	0.01767541538	0.004490897716	0.009119259915	0.004996704631	0.00668885924	0	0	8.604550265e-06	0	0	0	0	0	0	0	0.000995740765	0.001598778454	0.001908990425	0.001215613492	0.00236703238	0.001932096143	0.001222942552	0.002574009458	0.001639970362	0.00203349839
feces.frozen.MAG092	N/A	N/A	Bacteria;Bacteroidota;Bacteroidia;Bacteroidales;Bacteroidaceae;Phocaeicola	14.21	0.22	87	4.0416e+06	27131	7328	0	5.289571038e-05	0	6.149686582e-05	5.826249726e-05	5.136261012e-05	0	0	0	0	0	5.177000039e-05	0	0	0	0	0	0	0	3.823405079e-05	0.0231964761	0.02241493122	0.01943856705	0.0214768014	0.02298344518	0.01991417544	0.02978413403	0.03290953128	0.02607841182	0.02852769748	0	0	0	0	0	0	0	0	0	0
feces.frozen.MAG093	N/A	N/A	Bacteria;Actinomycetota;Actinomycetia;Actinomycetales;Microbacteriaceae;Leucobacter;Leucobacter salsicius	87.17	0.82	231	3.55413e+06	48762	17719	7.649646596e-05	4.412453939e-05	0.0001553396747	4.559951158e-05	0.0001296037473	7.14094299e-05	6.0388546e-05	8.679265779e-05	6.141292991e-05	3.251843209e-05	0.00545392014	0.0008637098943	0.001764241036	0.001056195355	0.006900475412	0.007600346065	0.002833030758	0.004350055599	0.003311506845	0.005156209177	0	0	0	0	0	0	0	0	0	0	8.28601646e-05	0.0005912964521	0	0	0.0003475970137	0	0.001653708376	0.0009885930225	0	0
feces.frozen.MAG094	N/A	N/A	Bacteria;Pseudomonadota;Gammaproteobacteria;Burkholderiales;Burkholderiaceae;Janthinobacterium;Janthinobacterium sp002878455	69.45	1.03	747	7.30492e+06	41675	8836	0.003793231447	0.009868174484	0.01251819472	0.01161551184	0.005840322368	0.004732936184	0.002210217163	0.003724296774	0.007094411409	0.01019722464	0.01017342782	0.006552079076	0.01143355404	0.01343953251	0.004770581729	0.003205100905	0.01870780446	0.009859412192	0.01249144931	0.01147195091	0	6.757508921e-06	0	0	0	0	0	0	0	0	0.000455407567	0.0001805457289	0.0003010646101	0.0006177417546	0.0003184045294	0.0001636397958	0.000310733092	0.0009055673199	0.0001562603229	0.0001550052963
feces.frozen.MAG095	N/A	N/A	Bacteria;Actinomycetota;Actinomycetia;Mycobacteriales;Mycobacteriaceae;Rhodococcus;Rhodococcus sp002245895	78.91	15.49	854	8.53342e+06	61565	10488	6.335173994e-05	3.609128362e-05	0.0002419002883	5.244992481e-05	6.956791999e-05	0.0001336099533	0.000151887431	0.0001517439045	9.65399564e-05	4.737798852e-05	0.01704684917	0.00369348212	0.007670188352	0.00798424507	0.01372476411	0.02239548439	0.02295644511	0.02583925084	0.02185678033	0.03331534688	0	0	0	0	0	0	0	0	0	0	0.000228739787	0.00020403807	0.0003780429871	0.0001551380869	0.0002398899015	0.0001232882414	0.0003511652188	0.0002274218644	0.0002354569109	0.000116782903
feces.frozen.MAG096	GCA_017940815.1	89.92	Archaea;Methanobacteriota;Methanobacteria;Methanobacteriales;Methanobacteriaceae;Methanobrevibacter_A	29.15	1.77	160	2.36191e+06	15633	3970	0	0	0	0	0	0	0	0	0	0	0	0	0	0	0	0	0	0	0	0	0.002367847723	0.002141119995	0.002319840051	0.003702249534	0.002449027736	0.007226198863	0.004973318427	0.001692845225	0.0006266398189	0.004591917005	0	0	0	0	0	0	0	0	0	0
feces.frozen.MAG097	N/A	N/A	Bacteria;Bacillota_A;Clostridia;Oscillospirales;Acutalibacteraceae;UBA6857	37.94	0.04	172	2.33531e+06	15464	5266	0	0	0	0	0	3.329301646e-05	0	0	0	0	0	0	0	0	0	0	0	0	0	0	0.003456945213	0.00239897222	0.003248582422	0.003572005549	0.003690801731	0.002944594456	0.003194755825	0.003128665828	0.004312932044	0.002684522884	0	0	0	0	0	0	0	0	0	0
feces.frozen.MAG098	N/A	N/A	Bacteria;Bacteroidota;Bacteroidia;Bacteroidales;Bacteroidaceae;Phocaeicola	58.28	0.76	220	3.21442e+06	44966	9640	8.85558775e-05	4.864821446e-05	4.940342142e-05	4.71322516e-05	0.0001250294532	0.0001259685901	5.992165537e-05	6.698348632e-05	7.617264914e-05	0.0001075567256	2.623880468e-05	7.935483057e-05	0.0001080617843	9.046734881e-05	8.681232428e-05	6.671606882e-05	3.123474824e-05	9.914265611e-05	0.0001615261856	8.204904848e-05	0.01745733447	0.01973662161	0.01793094762	0.01634604023	0.01968323709	0.01946483123	0.02725438503	0.0277026341	0.02146745582	0.02622905328	0	0.0004889373975	0.0001358859312	0	0.0002874246559	0	0	0	0	0.001049427847
feces.frozen.MAG099	N/A	N/A	Bacteria;Bacillota_A;Clostridia;Christensenellales;CAG-74;Ventricola	24.71	1.15	189	3.58945e+06	11666	4940	0	0	0	0	0	0	0	0	0	0	0	0	0	0	0	0	0	0	0	0	0.002376457159	0.00243508736	0.003113840352	0.002275950809	0.002457932341	0.003642647228	0.005524857305	0.005646952029	0.005194366515	0.003364597139	0	0	0	0	0	0	0	0	0	0
feces.frozen.MAG100	GCA_017414585.1	78.03	Bacteria;Bacillota_A;Clostridia;Oscillospirales;CAG-272;UMGS1696	81.71	4.45	183	2.58958e+06	67785	15235	0	0	0	0	4.744098808e-05	1.394088873e-05	0	1.694407569e-05	1.498665554e-05	0	0	0	0	0	1.397451917e-05	1.181350102e-05	2.212310986e-05	0	1.36198341e-05	0	0.0124441527	0.01190042975	0.01316256582	0.01254785319	0.01193707584	0.01159162648	0.01544885578	0.01412053518	0.01262720825	0.01440382306	0	0	0.0002406149845	0	0	0	0	0	0	0
feces.frozen.MAG101	GCA_017463185.1	82.04	Bacteria;Pseudomonadota;Alphaproteobacteria;Rs-D84;Rs-D84;Enterousia	61.18	8.7	541	2.16382e+06	25395	3253	1.790239103e-05	2.294760355e-05	0	0	0	2.22825028e-05	0	0	0	0	0	0	0	0	2.233625621e-05	0	1.768030241e-05	0	0	0	0.00310978515	0.00372912418	0.003770334358	0.002985129667	0.002701777656	0.004606105918	0.003425719618	0.003331312439	0.0033172379	0.004419236506	0	0	0	0	0	0	0	0	0	0
feces.frozen.MAG102	N/A	N/A	Bacteria;Bacteroidota;Bacteroidia;Bacteroidales;UBA932;Cryptobacteroides	95.27	33.38	1619	5.19845e+06	136792	11829	0	1.226783253e-05	0	0	0	1.786840259e-05	5.036901772e-06	0	0	6.780762209e-06	0	6.003376172e-06	1.090016468e-05	0	5.970502537e-06	0	4.725961657e-06	0	0	0	0.005812089717	0.005946179591	0.005899071053	0.006069088728	0.006265838376	0.006073388826	0.008265865517	0.00658624586	0.006875820602	0.009050407617	0	0	0.0001028008447	0	0	0	0	0	0	0
feces.frozen.MAG103	GCA_017521985.1	82.8	Bacteria;Bacillota_A;Clostridia;Lachnospirales;Lachnospiraceae;RGIG6307	87.4	31.42	2346	5.88334e+06	367227	2002	2.995845749e-05	3.544733925e-05	6.119595055e-05	4.121128631e-05	3.904381831e-05	6.023491776e-05	6.064123575e-05	2.440363321e-05	3.391844835e-05	3.918540262e-05	3.584776265e-05	6.938592008e-05	6.824030581e-05	4.31006851e-05	2.300199088e-05	1.944496546e-05	3.413862346e-05	2.031747891e-05	3.92318167e-05	1.281101397e-05	0.004320135607	0.004880344589	0.00462366002	0.004714288146	0.004872345051	0.00443365505	0.005285816206	0.004949869447	0.003580920809	0.006340878692	0	0.0001781312017	0.0001485191622	0	0.0001047154495	8.072568e-05	0	0.0001489094535	0	7.646616698e-05
feces.frozen.MAG104	N/A	N/A	Bacteria;Pseudomonadota;Gammaproteobacteria;Enterobacterales;Enterobacteriaceae;Lelliottia;Lelliottia amnigena	95.4	15.46	945	5.5611e+06	85242	12384	0.01166153212	0.008053746415	0.005505624473	0.006117954665	0.01723719075	0.01491226523	0.01084049166	0.009690839906	0.005077646864	0.004706302726	9.033607701e-05	0.0003138368642	0.0002696493048	0.0007961705067	0.0001532723982	3.062572402e-05	0.0001345582731	7.439299588e-05	0.0001575303364	0.000105542713	6.207850486e-06	0	1.254409916e-05	1.289828855e-05	9.631023487e-06	2.001367226e-05	5.737020774e-06	1.781268803e-05	1.161749853e-05	1.113865945e-05	0	0	9.596592525e-05	0	0	0	0	0	0	0
feces.frozen.MAG105	GCA_015068175.1	79.87	Bacteria;Bacillota_A;Clostridia;Oscillospirales;Oscillospiraceae;Faecousia	83.75	6.0	231	2.12594e+06	33800	10033	0	0	0	0	0	0	1.401064338e-05	0	1.781038617e-05	0	0	0	7.579973119e-06	0	0	0	0	0	0	0	0.01172748084	0.01084046347	0.01139088372	0.01298080637	0.01102947194	0.005997574184	0.008803753566	0.01218109632	0.01249666287	0.006687783453	0	0	0	0	0	0	0	0	0	0
feces.frozen.MAG106	N/A	N/A	Bacteria;Bacillota_A;Clostridia;Oscillospirales;CAG-272;CAKSQF01	82.9	1.82	199	2.3345e+06	71338	12344	0	0	0	0	0	0	0	0	0	0	0	0	0	0	0	0	1.209405299e-05	0	0	0	0.01593713796	0.01498638532	0.01513910305	0.01591130878	0.01618431111	0.01832460206	0.0174177262	0.01630123328	0.01691892912	0.01557271746	0	0	0	0	0	0	0	0	0	0
feces.frozen.MAG107	N/A	N/A	Bacteria;Bacillota;Bacilli;Lactobacillales;Streptococcaceae;Lactococcus;Lactococcus lactis	100.0	7.95	464	3.4039e+06	218433	98708	0.00234984266	0.05098207637	0.01347516155	0.0204300557	0.005037949587	0.005021938359	0.001714876315	0.00105328369	0.011966477	0.02604075935	0.0005054261953	0.0003057152229	0.0005947271846	0.0003791659777	0.0004864658716	0.0004442848194	0.0004469480158	0.0003069225038	0.0004233204981	0.00047736754	0.0005224781102	0.0003827206697	0.0003763598649	0.0004925283846	0.0003652642255	0.000334212815	0.0002950757053	0.0004904753301	0.0004934148594	0.0002994712374	0	0.0005381816776	0.0002243579202	0.0009974261662	0.0007909329716	0.0009755748904	0.0002315630198	0.0007873162747	0.001048028094	0.0006930738069
feces.frozen.MAG108	N/A	N/A	Bacteria;Pseudomonadota;Gammaproteobacteria;Pseudomonadales;Pseudomonadaceae;Pseudomonas_E;Pseudomonas_E helleri_A	65.58	0.82	635	5.64814e+06	54630	7484	0.03183471344	0.02950060696	0.03760937359	0.03266231884	0.03069605255	0.03737383804	0.03451180307	0.02866528762	0.05908040134	0.04085738441	0.00667176882	0.0627744257	0.02859464658	0.0491758586	0.008529784997	0.004845401298	0.01628701658	0.01028860072	0.003613967312	0.007140476212	0.0002934184966	0.0003331961922	0.0002964529128	0.0004295239102	8.276676703e-05	0.0004340771329	0.0003451183187	0.0001360694059	3.327935657e-05	0.0008934150256	0	0.0001236425987	0	0	0	0.0002241299169	0	0	0	0
feces.frozen.MAG109	N/A	N/A	Bacteria;Pseudomonadota;Gammaproteobacteria;Pseudomonadales;Pseudomonadaceae;Pseudomonas_E;Pseudomonas_E lundensis_A	90.05	7.94	285	5.06316e+06	127142	28796	0.02365346194	0.008851634091	0.01481010358	0.01173952063	0.01609052215	0.02933391581	0.02505290987	0.01654873789	0.01789544804	0.009000647878	0.001280247418	0.01094237426	0.004730138902	0.007900337411	0.002843835924	0.001096495069	0.002784928101	0.001980780756	0.001377927526	0.002338196397	0.000104740087	3.75957639e-05	2.554354718e-05	7.504223704e-05	2.614886884e-05	0.0001097858485	7.34315655e-05	8.981631624e-05	8.110872155e-05	0.0001458106104	0	0	0	0	0.0001180973803	0	0.000172878025	0.0001679390811	0.0004346813504	0.0001724760586
feces.frozen.MAG110	N/A	N/A	Bacteria;Bacteroidota;Bacteroidia;Bacteroidales;Bacteroidaceae;RGIG8745	65.56	0.01	56	3.52894e+06	167598	60257	0	1.31306056e-05	0	0	0	1.275003533e-05	1.078227478e-05	1.549668517e-05	0	0	0	0	0	0	0	0	0	0	0	0	0.004491249215	0.004563966925	0.004674330177	0.004702791827	0.004799824135	0.005389234772	0.006722547272	0.006617150593	0.006660075877	0.005293635176	0	0	0	0	0	0	0	0	0	0
feces.frozen.MAG111	N/A	N/A	Bacteria;Pseudomonadota;Gammaproteobacteria;Enterobacterales;Enterobacteriaceae;Yersinia;Yersinia enterocolitica	87.27	1.44	491	4.53168e+06	52715	9821	0.001782804099	0.006874893718	0.0008050313116	0.006081666397	0.00254247137	0.005370343698	0.002352758893	0.001260119716	0.005115693635	0.005455778839	0.01057720471	0.0006390275665	0.008551833664	0.0002637155879	0.007233807896	0.004730962999	0.005897563249	0.003897947139	0.0006121110611	0.00999136128	0	8.66862006e-06	0	0	0	0	0	0	0	0	0	0	0	0	0	0	0	0	0	0
feces.frozen.MAG112	N/A	N/A	Unclassified	6.11	0.01	25	4.67669e+06	38135	20894	0.0006220458442	0.0005315662919	0.0002591127554	0.0003090010578	0.0005269489994	0.000516159666	0.0004364988178	0.0006273522883	0.0004439032412	0.0003525732471	0.0004300568149	0.0007803804959	0.0003778440965	0.0007756025194	0.0004139238631	0.0006123507618	8.191053825e-05	0.0002843677789	0.0007059817217	0.0003842264799	0.008586708814	0.008998201361	0.008908408681	0.00826190882	0.007390981017	0.004246664434	0.00410087344	0.007551408995	0.006740496108	0.003412291189	0.00179678265	0.004808241742	0.001781747956	0.00182794668	0	0.001452669271	0	0.002679645278	0	0.004128056314
feces.frozen.MAG113	GCA_015478895.1	83.15	Bacteria;Pseudomonadota;Gammaproteobacteria;Burkholderiales;Burkholderiaceae_B;Comamonas	99.37	7.29	375	4.01243e+06	92244	27097	0.0002466758893	0.000251431013	0.0004596015367	0.000358750452	0.0007636861932	0.0002922325799	0.0003034396175	0.0002562735697	0.0003380140332	0.000353748712	0.01067014629	0.001174473379	0.001144081151	0.0008305035297	0.00729006612	0.01101831115	0.001144700486	0.006990238315	0.001434740654	0.01557725563	0	0	0	0	8.543343604e-06	0	0	0	0	0	0.0001287695036	0	0	0.0001310029271	0.000270092964	0.0004164321175	0.0001976891361	0.0002880620471	0	0.0001972294803
feces.frozen.MAG114	N/A	N/A	Bacteria;Bacillota_B;Peptococcia;Peptococcales;Peptococcaceae;UMGS1590;UMGS1590 sp900553245	14.37	0.11	49	2.12273e+06	14420	7430	0.0003884724247	0.0003485656091	0.0004854537392	0.000463136502	0.0004387782828	0.001063740777	0.0007360115663	0.0004701436079	0.0002598946837	0.001100923553	0.0009668656653	0.002241826722	0.003451010806	0.002222402391	0.0004362164603	0.001311146643	0.003759801546	0.002511628161	0.00250363119	0.005938821862	0	0	0	0	0	0	9.978027562e-05	0	0	0	0.001683156922	0.001501392016	0	0	0	0	0	0	0	0
feces.frozen.MAG115	GCF_000421145.1	77.96	Bacteria;Actinomycetota;Actinomycetia;Actinomycetales;Microbacteriaceae;Glaciibacter	51.73	2.05	365	3.88068e+06	23037	5624	0.001115637111	0.0008776986627	0.003706678069	0.0006685494998	0.004583727366	0.0007934833794	0.0005156929311	0.002741447138	0.000497586848	0.0003931207585	0.004499281722	0.001666202109	0.004517747365	0.001948235975	0.007909786716	0.003735540861	0.002372652891	0.002341894805	0.008326326267	0.001498538375	0	1.707750646e-05	0	0	0	0	0	0	1.535118336e-05	0	0.00012787792	0.0002281366467	0.0002536157867	0.0002601917593	0.0005364457497	0.001654195179	0.0007852814474	0	0.001184698402	0.001566911109
feces.frozen.MAG116	GCA_015059875.1	84.91	Bacteria;Bacteroidota;Bacteroidia;Bacteroidales;Rikenellaceae;Alistipes	56.26	0.57	225	2.43952e+06	16681	6385	0	0	0	0	0	2.149267197e-05	0	0	0	2.446833685e-05	0	0	0	0	0	0	0	1.691565004e-05	0	0	0.00363546063	0.004671027249	0.004279172138	0.003689515783	0.004020700852	0.003171876029	0.002295262371	0.004119819837	0.006365628043	0.002109767368	0	0	0	0	0	0	0	0	0	0
feces.frozen.MAG117	GCF_002975435.1	84.4	Bacteria;Actinomycetota;Actinomycetia;Actinomycetales;Micrococcaceae;Paeniglutamicibacter	97.98	12.08	128	4.68623e+06	207828	63241	1.806542254e-05	6.616165784e-06	8.062648876e-06	0	2.91497619e-05	3.854643878e-05	5.43290383e-05	1.561674172e-05	0	0	0.01247184488	0.00186166675	0.005584640288	0.003256661782	0.01284438941	0.02437023748	0.006680296751	0.007035816468	0.006653041497	0.00768275471	0	0	0	0	0	0	0	0	0	0	0	9.974335901e-05	0	0	0	0	0	0	0	0
feces.frozen.MAG118	N/A	N/A	Bacteria;Pseudomonadota;Gammaproteobacteria;Pseudomonadales;Moraxellaceae;Acinetobacter;Acinetobacter celticus	93.47	1.77	74	3.44036e+06	209728	71077	6.632957164e-05	0	2.302461337e-05	0	6.763523147e-05	3.669252554e-05	7.369537385e-05	0.0002229846827	1.479187191e-05	0	0.006523233265	0.001299047469	0.004402523632	0.0002027047136	0.006501049018	0.003105435831	0.001543047141	0.008150980179	0.001407014662	0.01036214204	0	0	0	0	0	0	0	0	0	0	0	0	0	0	0	0	0	0	0	0
feces.frozen.MAG119	N/A	N/A	Bacteria;Bacillota_A;Clostridia;Oscillospirales;Acutalibacteraceae;Ruminococcus_E	90.42	0.83	82	1.74223e+06	116556	37600	0	0	0	0	0	0	0	0	0	0	0	0	0	0	0	0	0	0	0	0	0.003041893481	0.002176230988	0.002893808649	0.002932078688	0.002443427102	0.008588817172	0.004675645204	0.003049423978	0.002484426264	0.004642136366	0	0	0	0	0	0	0	0	0	0
feces.frozen.MAG120	GCF_001403635.1	91.55	Bacteria;Bacillota_A;Clostridia;Clostridiales;Clostridiaceae;Sarcina	43.96	0.1	280	3.02499e+06	21113	4640	0	0	0	0	2.516253974e-05	6.654780239e-05	0	0	0	2.525378646e-05	0.000369644483	0.00144212618	0.005805198658	0.0006274348929	0.0002445972453	0.0001315826612	0.002578551488	0.001134812475	0.008094395609	0.001023781743	2.476674121e-05	2.578058972e-05	0	0	0	0	0	0	1.158724667e-05	1.110965449e-05	0	0	0	0	0	0	0	0	0	0
feces.frozen.MAG121	N/A	N/A	Bacteria;Bacillota_C;Negativicutes;Acidaminococcales;Acidaminococcaceae;JAHHUH01	22.63	0.07	90	1.7989e+06	11184	4518	0	0	0	0	0	0	0	0	0	0	0	0	0	0	0	0	0	0	0	0	0.001779847813	0.002357991314	0.002166079024	0.001008561251	0.002761302987	0.003278916487	0.00328971321	0.002476151	0.003785049598	0.003048394439	0	0	0	0	0	0	0	0	0	0
feces.frozen.MAG122	N/A	N/A	Unclassified Bacteria	14.07	0.54	54	4.39526e+06	47336	22602	0	0	0	0	0	0	0	0	0	0	3.974270095e-05	0	0	0	0	0	0	0	0	0	0.008148233068	0.006846410747	0.007990366503	0.008935222731	0.008179719294	0.007309299728	0.008145451912	0.008302838203	0.008820367095	0.007095126576	0	0	0	0	0	0	0	0	0	0
feces.frozen.MAG123	N/A	N/A	Unclassified Bacteria	7.88	0.1	57	2.91005e+06	10107	3709	0	0	0	0	0	0	0	0	0	0	0	0	0	0	0	0	0	0	0	0	0.012710631	0.0136794588	0.0130597416	0.01432372312	0.01195803046	0.005754804679	0.008030163521	0.008516918441	0.01303577803	0.004445336254	0	0	0	0	0	0	0	0	0	0
feces.frozen.MAG124	N/A	N/A	Unclassified Bacteria	29.38	3.57	222	4.68802e+06	38426	12361	0.004146835963	0.002712884002	0.001075121316	0.001359047109	0.003231070213	0.0128393173	0.0044916244	0.001145335818	0.001485000923	0.001194711007	3.568818894e-05	0.000151106055	0.0001763737072	3.786072841e-05	6.440512272e-05	5.444552141e-05	1.699332893e-05	2.528379642e-05	0.001213562351	0	0	0	0	2.484105241e-05	0	0	0	0	0	0	0	0	0	0	0	0	0	0	0	0
feces.frozen.MAG125	N/A	N/A	Bacteria;Actinomycetota;Actinomycetia;Mycobacteriales;Mycobacteriaceae;Rhodococcus;Rhodococcus globerulus	84.87	38.48	1947	1.17385e+07	41271	5343	0.0003580245173	0.0001585644812	0.0009067003046	0.0001471238877	0.0004483864443	0.000479671829	0.0007837409579	0.0007197581913	0.0002785168766	0.0001078681467	0.006700400057	0.001869740593	0.002888184898	0.003268871601	0.007958906686	0.01030736833	0.005699617545	0.009022081449	0.007985429996	0.009310142655	6.777030845e-05	3.61325724e-05	4.008068005e-05	5.15154745e-05	6.154574608e-05	4.263155045e-05	4.124435761e-05	9.011506903e-05	7.114670955e-05	3.114128881e-05	7.730399574e-05	0.0002528383034	0.0002810762153	0.0002883642059	0.0003242889777	0.0002499960452	0.0003560352345	0.0004995808728	0.0003182963537	0.0003157399122
feces.frozen.MAG126	N/A	N/A	Bacteria;Bacillota_A;Clostridia;Lachnospirales;Lachnospiraceae	32.69	0.59	148	2.68489e+06	19503	6862	0	0	0	0	3.812361633e-05	0	0	0	0	0	0	0	0	0	0	0	0	0	0	0	0.004502873317	0.004765322469	0.00466317623	0.004015194164	0.003978068732	0.00311077416	0.004490797013	0.003929972943	0.004336275056	0.004140714395	0	0	0	0	0	0	0	0	0	0
feces.frozen.MAG127	N/A	N/A	Bacteria;Bacteroidota;Bacteroidia;Bacteroidales;Rikenellaceae;Alistipes;Alistipes sp017442365	81.39	17.05	1134	3.4491e+06	23874	2996	2.954833669e-05	2.164319088e-05	5.2750023e-05	2.516250175e-05	8.939664059e-05	8.406358601e-05	5.331730422e-05	6.385800572e-05	7.342526903e-05	7.177665516e-05	8.755071451e-06	0.000111208583	7.692127988e-05	9.288041569e-05	0.0001579994581	3.561771699e-05	3.335059881e-05	6.61616296e-05	4.106381298e-05	3.12882407e-05	0.003601742856	0.003419450652	0.003573796991	0.003540636228	0.003173116048	0.00451718732	0.004418217739	0.004931739923	0.003639144015	0.003452310535	0.0001828939798	0	0	0	0	0	0	0	0	0
feces.frozen.MAG128	N/A	N/A	Bacteria;Bacillota_A;Clostridia;Lachnospirales;Lachnospiraceae;Blautia_A;Blautia_A sp900547615	50.67	2.17	279	2.82505e+06	18048	5532	0.0004056299156	2.122218969e-05	2.586196741e-05	0	0.0007246370369	0.000906712285	0.0002091207254	0.0001252316924	2.215292555e-05	0	0.006481500351	0.002575547664	0.004864913457	0.001885225903	0.002003710485	0.001990718429	0.006164301798	0.001208290546	0.002144113583	0.006435051339	4.601540214e-05	7.184862514e-05	6.973691242e-05	9.560796216e-05	0.0001308807726	4.2385832e-05	2.126269943e-05	6.601785954e-05	2.152854148e-05	6.192359518e-05	0	0	0	0	0	0	0	0	0	0
feces.frozen.MAG129	N/A	N/A	Unclassified Bacteria	7.32	0.05	64	4.88378e+06	17699	5709	0	0	0	0	0	0	0	0	0	9.393787203e-05	0	0	0	0	0	0	0	0	0	0	0.006587022122	0.00628128301	0.008284023481	0.007513003324	0.006717568932	0.00335195104	0.005448892353	0.005595304988	0.0071548833	0.004917696562	0	0	0	0	0	0	0	0	0	0
feces.frozen.MAG130	N/A	N/A	Bacteria;Actinomycetota;Actinomycetia;Actinomycetales;Microbacteriaceae;Microbacterium;Microbacterium sp001889265	45.59	1.85	481	4.00328e+06	15986	4153	0.00148033562	0.0004743801383	0.001399594078	0.0006482745508	0.003474237416	0.001454624099	0.001264296712	0.007513929744	0.000799245804	0.0005244054168	0.002733669933	0.001278818788	0.002654674702	0.001550044734	0.003920758094	0.005766051629	0.002019828735	0.002213379067	0.004437066578	0.001449768112	5.413597041e-05	3.756804957e-05	1.823194096e-05	1.874672961e-05	3.732798968e-05	0	3.335337919e-05	1.72596359e-05	3.377038789e-05	1.618923597e-05	0.0002813129686	0.001254669245	0.001673754386	0.001144768638	0.0008850774217	0.001819495329	0.001295629389	0.0008390764102	0.002606165508	0.0008617445754
feces.frozen.MAG131	N/A	N/A	Unclassified Bacteria	8.37	0.0	169	8.40301e+06	28188	4099	0.001381544152	0.0006262896196	0.002342278815	0.0004017258024	0.0006422581461	0.001027542816	0.001489642795	0.001146948143	0.001826009911	0.001169806331	0.002882899884	0.0019657029	0.002552078786	0.004059328398	0.001849834744	0.002665528118	0.00104826266	0.00335041162	0.001761909734	0.004854756629	0	0	0	0	0	0	0	0	0	0	0	0	0	0	0	0	0	0	0	0
feces.frozen.MAG132	GCF_000524475.1	83.95	Bacteria;Actinomycetota;Actinomycetia;Mycobacteriales;Mycobacteriaceae;Tomitella	85.7	3.44	96	4.54324e+06	230585	56181	0.0001186940719	3.120906145e-05	0.0002424556257	1.36064398e-05	0.0001289082218	0.0001628867688	0.0001313409692	0.0001335189082	0.000114022261	6.037531765e-05	0.01712848469	0.002642132115	0.004897766812	0.002189784242	0.01734182412	0.03719431132	0.01054693915	0.04116375255	0.0119166609	0.02177742942	1.691740501e-05	8.804966992e-06	0	0	0	0	0	0	0	7.5886659e-06	0.001054918286	0.001352683424	0.001111471889	0.003085493583	0.002350974986	0.002025599769	0.001821969594	0.003244849359	0.002545070605	0.001110836987
feces.frozen.MAG133	N/A	N/A	Bacteria;Actinomycetota;Actinomycetia;Mycobacteriales;Mycobacteriaceae;Rhodococcus;Rhodococcus sp003051005	45.29	0.21	526	5.96811e+06	21818	5370	3.945616099e-05	2.247804872e-05	8.217717943e-05	0	5.570699959e-05	6.547967185e-05	6.460294125e-05	9.284974293e-05	4.69277249e-05	2.484844865e-05	0.0015275882	0.0008964868745	0.00214700123	0.001803861027	0.005158023944	0.003255262906	0.003125994181	0.003117885413	0.007436709424	0.001957832411	0	0	0	0	0	0	1.126047785e-05	0	0	0	0.0006648210672	0.001355489664	0.000565078401	0.0004831085411	0.0006972283326	0.001074993834	0.001312257382	0.002266253448	0.0005865806238	0.0007273367747
feces.frozen.MAG134	N/A	N/A	Bacteria;Bacteroidota;Bacteroidia;Bacteroidales;Bacteroidaceae	44.29	24.71	821	1.16869e+07	95866	6470	1.831456504e-05	1.760695165e-05	7.152111638e-06	1.364663076e-05	3.232224833e-05	1.139776094e-05	2.168707938e-05	0	0	1.29757833e-05	7.122337947e-06	1.1488164e-05	2.607342849e-06	2.518638151e-06	5.712628222e-06	4.829228003e-06	1.356552239e-05	4.48526213e-06	2.227054762e-05	8.484431959e-06	0.007409440991	0.008835390759	0.008122494602	0.008751747515	0.008505824877	0.006625734177	0.006338841398	0.007086836318	0.006584798045	0.006907056412	0	8.847906559e-05	0	0	0.0001040258533	0	0	0	0	0
feces.frozen.MAG135	N/A	N/A	Unclassified Bacteria	21.94	0.3	401	5.36033e+06	9323	3273	0.003133600881	0.008188396215	0.008656526214	0.01232779139	0.005661888397	0.007900903762	0.003330158295	0.009069442879	0.007441998267	0.01481997995	0.005151395699	0.01502966013	0.007068959997	0.03599355442	0.003897124939	0.001636609641	0.006070043129	0.005221438603	0.00313658849	0.004733118841	0	0	0	0	0	0	0	0	0	0	0.0006548456727	0	0.000865821613	0	0.0004578444527	0	0.0006702201568	0.0003255363348	0.0003370378656	0
feces.frozen.MAG136	N/A	N/A	Unclassified Bacteria	9.63	0.0	30	3.07115e+06	36174	15878	0.0001602668108	0.0001027164257	0.0001251731745	0.0003582561724	0.000905104089	0.0004488270711	0.0003795579136	0.0001212254909	0	0.0003406448479	0	0.0002010608935	0.0004563259048	0.0002644807146	9.997995633e-05	0.0001690381331	7.913930815e-05	0.0001569982483	0.000243605952	0	0.01425387356	0.01756141664	0.01502008645	0.01422947536	0.01871613771	0.01810444154	0.02094269269	0.02412448757	0.01948524725	0.02482624331	0	0	0.001721467146	0	0	0	0	0	0	0
feces.frozen.MAG137	N/A	N/A	Unclassified Bacteria	6.58	0.01	46	3.5295e+06	9394	5523	0	0	0	0	0	0	0	0	0	0	0	0	0	0	0	0	0	0	0	0	0.006736050577	0.005018970327	0.005802765059	0.005671961879	0.005646929863	0.002808456363	0.00530776794	0.004476026284	0.006701075172	0.00356230781	0	0	0	0	0	0	0	0	0	0
feces.frozen.MAG138	N/A	N/A	Bacteria;Pseudomonadota;Gammaproteobacteria;Enterobacterales;Enterobacteriaceae;Rahnella;Rahnella victoriana	96.66	5.55	163	5.64779e+06	263730	50966	0.001311060483	0.01845534148	0.01368128832	0.0185255794	0.001403609205	0.002925951857	0.001553626568	0.001375878753	0.009427607635	0.02927202916	0.0001530697601	0.0002450825056	0.0002595772386	0.0003438804106	0.0001787430104	3.2051984e-05	0.0001093288085	8.50544405e-05	0.0001530904395	0.0001307239925	0	6.279847523e-06	0	0	0	0	0	0	0	0	0	0	0	0	0	0	0	0	0	0
feces.frozen.MAG139	GCA_017625535.1	90.98	Bacteria;Bacteroidota;Bacteroidia;Bacteroidales;UBA932;Egerieousia	45.9	0.04	195	2.14069e+06	12307	5097	0	3.091729121e-05	0	0	0	6.004240279e-05	0	0	0	0	0	0	0	0	0	2.543994863e-05	0	0	0	0	0.001525091383	0.001465405247	0.002065772729	0.001654013021	0.001560044256	0.004075453032	0.003500322729	0.002308255747	0.001552498008	0.003097300747	0	0	0	0	0	0	0	0	0	0
feces.frozen.MAG140	N/A	N/A	Bacteria;Actinomycetota;Actinomycetia;Actinomycetales;Cellulomonadaceae;Sanguibacter;Sanguibacter suarezii	60.58	2.83	420	3.93772e+06	27154	5986	0.0206697504	0.00231774258	0.02219224391	0.001976549093	0.01220342413	0.009237214841	0.01394480578	0.01295552839	0.005496803616	0.001583751378	0.001189992424	0.0001184063874	0.001652007019	0.0001858127836	0.001623820992	0.001802341372	0.001506102544	0.0006861322631	0.004584728048	0.000368199896	0	0	0	0	0	0	0	0	0	1.238621252e-05	0.0007533034772	0.0009599341155	0.0002134286178	0.0004379251643	0.001354326673	0.00261014354	0.0009912722866	0.001925905353	0.0006646498514	0.001648279059
feces.frozen.MAG141	N/A	N/A	Bacteria;Pseudomonadota;Alphaproteobacteria;RF32;CAG-239	70.55	17.78	867	3.08882e+06	16945	3339	1.087557357e-05	0	0	0	0	1.353645991e-05	1.144732752e-05	0	0	1.541058559e-05	0	0	0	0	6.784557362e-06	0	0	0	1.322471916e-05	0	0.004700260119	0.004137530744	0.003702895717	0.004129315787	0.00407982886	0.003104444197	0.00347082783	0.004828085244	0.004009183638	0.004976101729	0	0	0	0	0	0	0	0	0	0
feces.frozen.MAG142	N/A	N/A	Bacteria;Pseudomonadota;Gammaproteobacteria;Enterobacterales;Enterobacteriaceae;Lelliottia;Lelliottia jeotgali	87.95	0.36	303	4.94029e+06	99165	20517	0.009542598571	0.01354280509	0.01199219768	0.008002528993	0.02977210202	0.008859641531	0.006665563429	0.01764996486	0.007108514604	0.002917673124	5.656495006e-05	0.0003352994194	0.0002546994955	0.0002280318236	0.000200758558	1.725897722e-05	0.0001400569634	8.014845942e-05	0.0001823978392	0.0001187617882	0	1.578032772e-05	0	0	0	0	0	0	7.092566611e-06	0	0	0	0	0	0	0	0	0	0	0
feces.frozen.MAG143	N/A	N/A	Bacteria;Bacillota_A;Clostridia;Oscillospirales;CAG-272;Avispirillum	51.14	0.05	126	2.30233e+06	36025	11540	6.038579995e-05	0.0001032047913	3.14420777e-05	1.499831261e-05	2.841898155e-05	8.768686519e-05	7.415382393e-05	0	8.079826201e-05	8.556611126e-05	3.131118674e-05	5.050420957e-05	3.438716309e-05	3.321727363e-05	5.022765569e-05	0	1.987889407e-05	0	9.790567094e-05	3.729921768e-05	0.004601387463	0.004687839778	0.003900050435	0.003995640852	0.00436857488	0.002525029573	0.004937435596	0.00557822362	0.005718942445	0.004027723243	0.0004360617414	0.0003889712292	0	0	0.00045731794	0	0	0	0	0
feces.frozen.MAG144	GCF_000428485.1	82.3	Bacteria;Bacteroidota;Bacteroidia;Flavobacteriales;Weeksellaceae;Epilithonimonas	37.08	0.95	451	4.42746e+06	15413	4100	0.0008661596491	0.002174256932	0.002254988673	0.00203299979	0.001294241626	0.001266743677	0.0008813058012	0.001539629299	0.001796374333	0.001472808103	0.006744289325	0.00134923309	0.00281147566	0.004018152121	0.007420672364	0.003433478534	0.002181306927	0.002948519258	0.002720900642	0.003036188372	0	0	2.026862395e-05	0	0	0	0	0	0	0	0	0.0002789655711	0.0003101214723	0.0004772438607	0	0.0005056876102	0.0004801212136	0	0.0004828832062	0.0004790048624
feces.frozen.MAG145	N/A	N/A	Bacteria;Bacillota_A;Clostridia;Peptostreptococcales;Peptostreptococcaceae;Peptacetobacter;Peptacetobacter sp900539645	86.16	0.71	194	2.75127e+06	95962	20596	0.0004049083373	1.281527693e-05	3.123412608e-05	7.449558385e-05	0.0007481221383	0.001518149208	0.0003262235637	5.293587461e-05	2.675462615e-05	1.416669902e-05	0.00330740272	0.004176667886	0.006228458033	0.002447320607	0.001266097298	0.002040439669	0.006304363527	0.002330933401	0.00450426772	0.008197871844	2.77869593e-05	1.446222156e-05	2.807432088e-05	1.443350721e-05	2.873961589e-05	0	6.419869613e-06	0	1.300027117e-05	1.246443828e-05	0	0	0	0	0	0	0	0	0	0
feces.frozen.MAG146	N/A	N/A	Bacteria;Bacillota_A;Clostridia;Oscillospirales;CAG-272;CAKSQF01	93.49	0.54	54	1.98262e+06	155327	60924	0	0	0	0	0	0	0	0	0	0	0	0	0	0	0	0	0	0	0	0	0.01866560793	0.01769110818	0.01995371588	0.01994489241	0.01789966792	0.04946862997	0.03712716763	0.02483772765	0.0218798003	0.04352611903	0	0	0	0	0	0	0	0	0	0
soil.dried.MAG01	N/A	N/A	Bacteria;Pseudomonadota;Alphaproteobacteria;Rhizobiales;Beijerinckiaceae;JAJKJG01;JAJKJG01 sp021154065	16.43	0.0	221	5.36513e+06	9042	3849	0	0	0	0	3.795931333e-05	0	0	4.067277079e-05	0	0	0	6.745861431e-05	0	2.957893701e-05	0	0	0	2.633750425e-05	0	1.245516741e-05	0	0	0	0	0	0	0	0	0	0	0.01106652892	0.004416174671	0.02743482258	0.01007336851	0.02290653204	0.01177250912	0.01341278192	0.01389823233	0.01124161801	0.004460531756
soil.dried.MAG02	GCA_021323255.1	79.24	Bacteria;Actinomycetota;Actinomycetia;Propionibacteriales;Propionibacteriaceae;JAJTCL01	76.39	12.14	709	4.81133e+06	20180	5264	6.448222087e-06	1.239816881e-05	3.021752631e-05	0	5.462433691e-05	8.025884722e-06	1.357443994e-05	1.950968849e-05	8.627941306e-06	9.137070121e-06	2.340468128e-05	4.044771617e-06	7.343980364e-06	7.094129999e-06	2.011311511e-05	6.801130053e-06	0	0	7.841050921e-06	0	0	0	9.053521859e-06	9.309152915e-06	0	0	0	0	0	0	0.06083626763	0.04492097417	0.07210175907	0.06153614374	0.06065198197	0.05025804813	0.04610867523	0.05260385198	0.0501485463	0.05883908429
soil.dried.MAG03	GCA_014380255.1	80.8	Bacteria;Bacteroidota;Bacteroidia;Bacteroidales;Prolixibacteraceae;UBA6024	42.86	0.01	429	5.2044e+06	16569	5408	0	0	0	0	1.50007635e-05	0	1.118330993e-05	0	0	1.505516065e-05	0	0	0	0	1.32561609e-05	0	0	0	1.291970837e-05	0	0	0	0	0	0	0	0	0	0	0	0.0002301721841	0	0	0	0	0	0	0	0	0
soil.dried.MAG04	N/A	N/A	Bacteria;Actinomycetota	40.18	1.3	460	4.92134e+06	12349	4090	3.595581294e-05	0	0	0	1.692165352e-05	0	0	0	0	1.698301639e-05	1.242918229e-05	0	0	0	3.738412412e-05	2.528243772e-05	2.367317472e-05	0	0	0	0	1.733728834e-05	0	0	0	0	0	0	0	0	0.09347269705	0.1177721829	0.08393645002	0.08532037856	0.07610870617	0.07662074001	0.06796360994	0.0801556944	0.07256410393	0.0771512225
soil.dried.MAG05	N/A	N/A	Unclassified Bacteria	25.71	0.17	414	6.54967e+06	10299	3918	7.037041243e-06	1.80404095e-05	0	2.097388681e-05	0	1.751753617e-05	4.444196824e-05	0	0	0	1.459535935e-05	0	3.205838262e-05	4.645158128e-05	3.511958953e-05	0.0001187547998	6.254768726e-05	0.0001240834367	6.845644952e-05	3.911987918e-05	0	0	0	0	0	0	0	0	0	0	0.05168020292	0.05357846021	0.03854920416	0.0483890487	0.03549341117	0.03253865846	0.02761698738	0.0229629483	0.03130668919	0.02708577773
soil.dried.MAG06	GCF_014395785.1	81.07	Bacteria;Actinomycetota;Actinomycetia;Propionibacteriales;Nocardioidaceae;Nocardioides_B	74.3	31.13	1147	7.8055e+06	21217	5163	4.699479668e-05	3.404799877e-05	7.340868465e-05	1.826972529e-05	9.231384879e-05	3.560433719e-05	8.387614926e-05	0.0001112768421	4.374305561e-05	1.737161359e-05	7.416255501e-05	1.538003072e-05	3.723346394e-05	4.046258268e-05	0.000109619985	9.051328399e-05	3.632227936e-05	5.003952282e-05	7.950715341e-05	3.407615635e-05	0	0	0	0	5.873557198e-06	0	0	0	0	5.094750844e-06	0.001549260324	0.002882363232	0.003423747131	0.003692650334	0.004270851152	0.003865016164	0.004756901698	0.004290930432	0.003143946701	0.003118695655
soil.dried.MAG07	N/A	N/A	Bacteria;Actinomycetota;Thermoleophilia;Gaiellales	62.14	21.92	914	6.12526e+06	11281	4008	6.226519442e-06	0	0	0	2.637312202e-05	7.749938911e-06	0	0	0	0	0	0	7.091479776e-06	6.850219761e-06	0	1.313458747e-05	0	0	7.571460063e-06	5.769012853e-06	0	0	0	0	0	0	0	0	0	0	0.09253454201	0.07544262643	0.09008823705	0.08796416243	0.08311088152	0.09291601241	0.08159165982	0.07966301007	0.07425065462	0.09927318715
soil.dried.MAG08	GCA_021323255.1	78.16	Bacteria;Actinomycetota;Actinomycetia;Propionibacteriales;Propionibacteriaceae;JAJTCL01	37.01	1.79	350	4.03618e+06	11161	4123	1.586542614e-05	2.033658568e-05	2.478274503e-05	0	0	0	0	4.800230473e-05	0	0	0	0	0	8.727320026e-06	5.938439548e-05	5.02011989e-05	0	3.88546465e-05	1.929238983e-05	5.879872256e-05	0	2.295012504e-05	0	0	0	0	0	0	2.063015338e-05	0	0.03144902974	0.02284083225	0.03493499992	0.03461699217	0.02883675567	0.02111888347	0.02110648583	0.02255384522	0.02706557898	0.01631949291
soil.dried.MAG09	GCA_013698395.1	78.91	Bacteria;Actinomycetota;Actinomycetia;JACCUZ01;JACCUZ01;JACCUZ01	13.37	0.0	206	6.17979e+06	10040	3944	5.736752584e-05	0	0	0	4.049776586e-05	0	4.528760158e-05	0	0	4.06446226e-05	0	0	3.266838344e-05	6.311393754e-05	3.578783842e-05	3.02536109e-05	0	0	6.975902586e-05	0	0	0	0	0	0	0	0	0	0	0	0.06959668637	0.04378921156	0.05114454936	0.05373502358	0.08406795902	0.03818170665	0.05771592982	0.07321151489	0.04509510333	0.08851406729
soil.dried.MAG10	N/A	N/A	Unclassified Bacteria	8.55	0.0	118	5.06327e+06	6421	3520	0	0	0	0	7.729272381e-05	0	5.762296606e-05	0	0.0001465010921	7.757300983e-05	0	0.0002060387657	6.23498182e-05	0	6.830350891e-05	2.887053079e-05	0	5.362840535e-05	0	0	0	0	0	0	0	0	0	0	0	0	0.04210235996	0.03226617023	0.04351415307	0.03016380148	0.0342043258	0.02493002072	0.02184887677	0.02476212347	0.02746820846	0.01271554373
soil.dried.MAG11	N/A	N/A	Bacteria;Pseudomonadota;Alphaproteobacteria;Rhizobiales;Xanthobacteraceae;VAZQ01	19.58	0.01	245	4.82569e+06	13225	3640	0	0	3.918018089e-05	0.000112136979	0	0	0	3.794452512e-05	0	0	0	0	0	2.759484286e-05	0	0	0	2.457083873e-05	6.100045193e-05	0	0	0	0	0	0	0	0	0	0	3.127085708e-05	0.040210077	0.0215691331	0.05873275962	0.0447771226	0.07265803083	0.1111462746	0.1309702389	0.09521882409	0.09103196383	0.08905242938
soil.dried.MAG12	N/A	N/A	Unclassified Bacteria	7.89	0.0	86	3.95569e+06	7534	3538	0	0	0.0001186150024	0	0	0	0	0.000114874149	0	0	7.874747816e-05	0	0	0	0	0	0	0	4.61685512e-05	0	0	0	0	0	0	0	0	0	0	0	0.06251150671	0.1555434508	0.04567569093	0.1054350232	0.07936051099	0.03058971358	0.04798436514	0.03312011994	0.04699039407	0.0377943115
soil.dried.MAG13	GCA_005885405.1	84.51	Bacteria;Actinomycetota;Thermoleophilia;Solirubrobacterales;70-9;VAYN01	32.83	0.36	238	3.27896e+06	12846	4325	0	0	0	0	3.108340957e-05	0	0	0	0	0	0	2.761962156e-05	1.253704644e-05	0	0	2.322067301e-05	0	4.313352165e-05	0	0	0	0	0	0	0	0	0	0	0	0	0.02193946118	0.01148686149	0.02979609836	0.01334347044	0.01525591354	0.01889450028	0.01793923802	0.0174267328	0.008100686021	0.009861902467
soil.dried.MAG14	GCA_021155845.1	82.22	Archaea;Thermoproteota;Nitrososphaeria;Nitrososphaerales;Nitrososphaeraceae;JAJNBK01	33.09	0.0	192	2.54496e+06	10211	4301	0	0	0	0	0	0	0	0	0	0	0	0	0	0	0	0	0	0	0	0	0	0	0	0	0	0	0	0	0	0	0.02408217591	0.01577125018	0.04564532509	0.03659473602	0.03612578811	0.008872425031	0.02246361528	0.01000168278	0.01317915765	0.01213949974
soil.frozen.MAG1	N/A	N/A	Bacteria;Actinomycetota;Thermoleophilia	34.29	2.3	352	3.91585e+06	7185	3698	0	2.262422552e-05	0	1.315152922e-05	0	0	0	2.670101523e-05	0	0	1.830383626e-05	0	4.020396977e-05	0	4.40429866e-05	3.723218385e-05	3.486230257e-05	0	6.438770774e-05	8.176615661e-06	0	2.553175901e-05	0	0	0	0	0	0	2.295081632e-05	0	0.1139457422	0.08168773414	0.1069255936	0.09744454812	0.08942458931	0.1202548617	0.09949959712	0.1063512101	0.1101087069	0.1147880605
soil.frozen.MAG2	N/A	N/A	Bacteria;Pseudomonadota;Alphaproteobacteria;Rhizobiales;Xanthobacteraceae;VAZQ01	28.02	0.57	477	6.51979e+06	11578	3654	0	0	2.02645747e-05	0	0	0	0	1.962547508e-05	1.735829326e-05	0	0	0	0	0	0	0	0	0	1.577517238e-05	0	0	0	0	0	0	0	0	0	0	0	0.04061085087	0.03246485777	0.04584488293	0.04517511917	0.06366463397	0.1090653214	0.1214569646	0.0920005722	0.1045808754	0.1065389112
soil.frozen.MAG3	N/A	N/A	Unclassified Bacteria	17.52	0.0	177	4.19286e+06	10466	3976	0	0	0	0	0	0	3.395852407e-05	0	0	0	0	0	0	0	0	0	0	0	0	0	0	0	0	0	0	0	0	0	0	0	0	0	0	0	0	0	0	0	0	0
soil.frozen.MAG4	N/A	N/A	Unclassified Bacteria	7.54	0.0	83	4.25749e+06	6630	3806	0	0	0.000115322389	0	0.0003127030799	9.189013592e-05	0.0001554167764	0	9.87832154e-05	0	0.0001914038512	0.0001852379527	8.408286154e-05	0.0003655002116	0.000184223616	0.0007786764783	0.00043746757	0.0005062502086	0.0002693217981	6.840252308e-05	0	0.0002135891923	0	0	0	0	0	0	0	0	0	0	0	0	0	0.002586137305	0	0	0.002469513288	0
soil.frozen.MAG5	N/A	N/A	Unclassified Bacteria	6.98	0.01	97	5.03756e+06	6908	3570	0	0	0.000105284131	0	0	0	0	0	0	0	0	0	0	0	0	0	0	0	0	0	0	0	0	0	0	0	0	0	0	0	0.06643716036	0.05926258021	0.06298536437	0.05496286558	0.05206535522	0.08145541492	0.05604146191	0.05117399113	0.1014549328	0.0670933889
soil.frozen.MAG6	GCF_014395785.1	81.36	Bacteria;Actinomycetota;Actinomycetia;Propionibacteriales;Nocardioidaceae;Nocardioides_B	74.91	10.43	833	5.60964e+06	18735	5116	6.485809196e-05	1.445847947e-05	7.9287825e-05	1.260713533e-05	0.0001035153181	7.370696988e-05	9.498133037e-05	7.678726332e-05	5.28240339e-05	4.395375553e-05	0.0001111257305	2.122616794e-05	1.28465894e-05	3.722860251e-05	0.0001196229733	0.0001368154857	3.341921377e-05	0.0001022090303	0.0001577351384	3.657804803e-05	0	0	0	0	0	0	0	0	0	0	0.002749053941	0.00326957642	0.005270365377	0.00292103381	0.005125438047	0.00464269128	0.008159429277	0.006559715534	0.005470912009	0.005052697712
soil.frozen.MAG7	N/A	N/A	Bacteria;Actinomycetota	15.38	0.0	191	4.87685e+06	7109	3828	0	0	0	0	8.922176273e-05	0	0	4.779981494e-05	4.2277866e-05	0	3.276729287e-05	0	5.397947321e-05	3.476202107e-05	0	3.332628895e-05	0	3.095259567e-05	0	0	0	0	0	4.561587817e-05	0	0	0	0	0	0	0.1211584042	0.1431833832	0.09740537069	0.1065466225	0.09117048245	0.07747819928	0.07986631611	0.1143352283	0.09248031918	0.09540705263
[truncated: 21 more columns]
