# Supplementary material for: Effects of Vacuum‐Heat‐Assisted Sample Desiccation on Microbiome Surveys
Source: Mol Ecol Resour. 2025 Jul 28;25(7):e70020. doi: 10.1111/1755-0998.70020 (PMC12415838; doi:10.1111/1755-0998.70020)
Supplement: Supplementary file 5 — Data S4: men70020‐sup‐0005‐DataS4.xlsx. [file MEN-25-e70020-s002.xlsx]

## Sheet: feces_1
gene_group	treatment_dried_vs_frozen_PTM_test_statistic	treatment_dried_vs_frozen_PTM_Pvalue	treatment_dried_vs_frozen_PTM_significant	treatment_dried_vs_frozen_PTM_significant_Bonferroni	treatment_dried_vs_frozen_PTM_trend	treatment_dried_vs_frozen_PTM_pattern
phenylpropanoid_biosynthesis	3.66939	0.005	significant	insignificant	1_gt_2_significant	1_gt_2_significant
dioxin_degradation	-3.58816	0.011	significant	insignificant	1_lt_2_significant	1_lt_2_significant
o_antigen_repeat_unit_biosynthesis	2.8031	0.016	significant	insignificant	1_gt_2_significant	1_gt_2_significant
biosynthesis_of_unsaturated_fatty_acids	-2.7743	0.02	significant	insignificant	1_lt_2_significant	1_lt_2_significant
biosynthesis_of_ansamycins	-2.43954	0.035	significant	insignificant	1_lt_2_significant	1_lt_2_significant
teichoic_acid_biosynthesis	2.13153	0.047	significant	insignificant	1_gt_2_significant	1_gt_2_significant
steroid_degradation	-2.75206	0.05	significant	insignificant	1_lt_2_significant	1_lt_2_significant
primary_immunodeficiency	2.28488	0.058	insignificant	insignificant	1_gt_2_insignificant	random
pancreatic_secretion	2.29882	0.067	insignificant	insignificant	1_gt_2_insignificant	random
biosynthesis_of_various_plant_secondary_metabolites	-2.14528	0.074	insignificant	insignificant	1_lt_2_insignificant	random
retrograde_endocannabinoid_signaling	-2.29697	0.076	insignificant	insignificant	1_lt_2_insignificant	random
phenazine_biosynthesis	-1.99085	0.077	insignificant	insignificant	1_lt_2_insignificant	random
staphylococcus_aureus_infection	1.55667	0.092	insignificant	insignificant	1_gt_2_insignificant	random
cytokines_and_neuropeptides	-1.92836	0.106	insignificant	insignificant	1_lt_2_insignificant	random
penicillin_and_cephalosporin_biosynthesis	-1.66164	0.122	insignificant	insignificant	1_lt_2_insignificant	random
cyanoamino_acid_metabolism	-1.74228	0.124	insignificant	insignificant	1_lt_2_insignificant	random
chemical_carcinogenesis_dna_adducts	-1.61887	0.13	insignificant	insignificant	1_lt_2_insignificant	random
translation	-1.61207	0.137	insignificant	insignificant	1_lt_2_insignificant	random
tryptophan_metabolism	-1.48086	0.154	insignificant	insignificant	1_lt_2_insignificant	random
caprolactam_degradation	-1.58779	0.155	insignificant	insignificant	1_lt_2_insignificant	random
non_homologous_end_joining	-1.48771	0.169	insignificant	insignificant	1_lt_2_insignificant	random
xylene_degradation	-1.49551	0.169	insignificant	insignificant	1_lt_2_insignificant	random
ppar_signaling_pathway	-1.48645	0.17	insignificant	insignificant	1_lt_2_insignificant	random
polycyclic_aromatic_hydrocarbon_degradation	-1.43579	0.186	insignificant	insignificant	1_lt_2_insignificant	random
flavonoid_biosynthesis	1.39487	0.19	insignificant	insignificant	1_gt_2_insignificant	random
stilbenoid_diarylheptanoid_and_gingerol_biosynthesis	1.39487	0.19	insignificant	insignificant	1_gt_2_insignificant	random
glycosphingolipid_biosynthesis_ganglio_series	1.38311	0.199	insignificant	insignificant	1_gt_2_insignificant	random
degradation_of_flavonoids	-1.501	0.202	insignificant	insignificant	1_lt_2_insignificant	random
secondary_bile_acid_biosynthesis	-1.31346	0.209	insignificant	insignificant	1_lt_2_insignificant	random
histidine_metabolism	-1.34086	0.224	insignificant	insignificant	1_lt_2_insignificant	random
pinene_camphor_and_geraniol_degradation	-1.1662	0.233	insignificant	insignificant	1_lt_2_insignificant	random
steroid_hormone_biosynthesis	-1.2763	0.24	insignificant	insignificant	1_lt_2_insignificant	random
glutamatergic_synapse	-1.24019	0.243	insignificant	insignificant	1_lt_2_insignificant	random
styrene_degradation	-1.14683	0.249	insignificant	insignificant	1_lt_2_insignificant	random
salivary_secretion	1.21137	0.255	insignificant	insignificant	1_gt_2_insignificant	random
type_i_polyketide_structures	-1.33945	0.265	insignificant	insignificant	1_lt_2_insignificant	random
chaperones_and_folding_catalysts	-1.10634	0.27	insignificant	insignificant	1_lt_2_insignificant	random
renal_cell_carcinoma	-1.21754	0.28	insignificant	insignificant	1_lt_2_insignificant	random
drug_metabolism_cytochrome_p450	-0.981288	0.288	insignificant	insignificant	1_lt_2_insignificant	random
hepatocellular_carcinoma	-0.968553	0.293	insignificant	insignificant	1_lt_2_insignificant	random
cd_molecules	-1.07322	0.295	insignificant	insignificant	1_lt_2_insignificant	random
biofilm_formation_vibrio_cholerae	-0.994123	0.3	insignificant	insignificant	1_lt_2_insignificant	random
benzoate_degradation	-1.09813	0.305	insignificant	insignificant	1_lt_2_insignificant	random
legionellosis	-1.08006	0.309	insignificant	insignificant	1_lt_2_insignificant	random
pyrimidine_metabolism	0.97954	0.321	insignificant	insignificant	1_gt_2_insignificant	random
oxidative_phosphorylation	-0.988073	0.332	insignificant	insignificant	1_lt_2_insignificant	random
plant_pathogen_interaction	-1.09951	0.335	insignificant	insignificant	1_lt_2_insignificant	random
galactose_metabolism	0.915335	0.337	insignificant	insignificant	1_gt_2_insignificant	random
metabolism_of_xenobiotics_by_cytochrome_p450	-0.890617	0.337	insignificant	insignificant	1_lt_2_insignificant	random
antifolate_resistance	1.06692	0.343	insignificant	insignificant	1_gt_2_insignificant	random
gabaergic_synapse	-0.951416	0.351	insignificant	insignificant	1_lt_2_insignificant	random
porphyrin_metabolism	-0.904927	0.363	insignificant	insignificant	1_lt_2_insignificant	random
drug_metabolism_other_enzymes	0.991403	0.372	insignificant	insignificant	1_gt_2_insignificant	random
protein_digestion_and_absorption	-0.951283	0.373	insignificant	insignificant	1_lt_2_insignificant	random
photosynthesis_proteins	-0.876528	0.378	insignificant	insignificant	1_lt_2_insignificant	random
valine_leucine_and_isoleucine_degradation	-0.90745	0.379	insignificant	insignificant	1_lt_2_insignificant	random
arachidonic_acid_metabolism	-0.886011	0.387	insignificant	insignificant	1_lt_2_insignificant	random
fat_digestion_and_absorption	-0.884683	0.387	insignificant	insignificant	1_lt_2_insignificant	random
atrazine_degradation	-0.911002	0.389	insignificant	insignificant	1_lt_2_insignificant	random
cytoskeleton_in_muscle_cells	0.8397	0.39	insignificant	insignificant	1_gt_2_insignificant	random
arabinogalactan_biosynthesis_mycobacterium	0.906435	0.398	insignificant	insignificant	1_gt_2_insignificant	random
streptomycin_biosynthesis	-0.890625	0.398	insignificant	insignificant	1_lt_2_insignificant	random
valine_leucine_and_isoleucine_biosynthesis	-0.934383	0.398	insignificant	insignificant	1_lt_2_insignificant	random
plant_hormone_signal_transduction	-0.843576	0.402	insignificant	insignificant	1_lt_2_insignificant	random
biofilm_formation_pseudomonas_aeruginosa	-0.812491	0.403	insignificant	insignificant	1_lt_2_insignificant	random
necroptosis	-0.894181	0.405	insignificant	insignificant	1_lt_2_insignificant	random
nonribosomal_peptide_structures	0.912019	0.406	insignificant	insignificant	1_gt_2_insignificant	random
cilium_and_associated_proteins	-0.822987	0.408	insignificant	insignificant	1_lt_2_insignificant	random
fatty_acid_degradation	-0.856189	0.408	insignificant	insignificant	1_lt_2_insignificant	random
photosynthesis	-0.868388	0.412	insignificant	insignificant	1_lt_2_insignificant	random
alpha_linolenic_acid_metabolism	-0.874577	0.413	insignificant	insignificant	1_lt_2_insignificant	random
glycosphingolipid_biosynthesis_globo_and_isoglobo_series	0.864006	0.413	insignificant	insignificant	1_gt_2_insignificant	random
peroxisome	-0.897077	0.415	insignificant	insignificant	1_lt_2_insignificant	random
carbon_fixation_by_calvin_cycle	-0.900118	0.419	insignificant	insignificant	1_lt_2_insignificant	random
cushing_syndrome	-0.82494	0.419	insignificant	insignificant	1_lt_2_insignificant	random
butanoate_metabolism	-0.856041	0.424	insignificant	insignificant	1_lt_2_insignificant	random
aminobenzoate_degradation	-0.82975	0.427	insignificant	insignificant	1_lt_2_insignificant	random
chemical_carcinogenesis_receptor_activation	-0.825329	0.428	insignificant	insignificant	1_lt_2_insignificant	random
regulation_of_lipolysis_in_adipocytes	-0.760198	0.429	insignificant	insignificant	1_lt_2_insignificant	random
glycerolipid_metabolism	0.910709	0.431	insignificant	insignificant	1_gt_2_insignificant	random
pentose_and_glucuronate_interconversions	0.852204	0.432	insignificant	insignificant	1_gt_2_insignificant	random
viral_proteins	1.00359	0.432	insignificant	insignificant	1_gt_2_insignificant	random
biosynthesis_of_various_other_secondary_metabolites	-0.766159	0.433	insignificant	insignificant	1_lt_2_insignificant	random
beta_alanine_metabolism	-0.820892	0.434	insignificant	insignificant	1_lt_2_insignificant	random
fructose_and_mannose_metabolism	0.772759	0.445	insignificant	insignificant	1_gt_2_insignificant	random
leishmaniasis	-0.701709	0.446	insignificant	insignificant	1_lt_2_insignificant	random
arginine_and_proline_metabolism	-0.715507	0.454	insignificant	insignificant	1_lt_2_insignificant	random
ether_lipid_metabolism	-0.757172	0.463	insignificant	insignificant	1_lt_2_insignificant	random
lysine_degradation	-0.681088	0.476	insignificant	insignificant	1_lt_2_insignificant	random
mycolic_acid_biosynthesis	0.856241	0.477	insignificant	insignificant	1_gt_2_insignificant	random
phenylalanine_metabolism	-0.737513	0.479	insignificant	insignificant	1_lt_2_insignificant	random
lipoic_acid_metabolism	-0.60051	0.48	insignificant	insignificant	1_lt_2_insignificant	random
cell_motility	0.693309	0.481	insignificant	insignificant	1_gt_2_insignificant	random
phosphotransferase_system_pts	0.730934	0.492	insignificant	insignificant	1_gt_2_insignificant	random
acarbose_and_validamycin_biosynthesis	-0.702249	0.495	insignificant	insignificant	1_lt_2_insignificant	random
cell_growth	0.662896	0.499	insignificant	insignificant	1_gt_2_insignificant	random
proximal_tubule_bicarbonate_reclamation	-0.670147	0.501	insignificant	insignificant	1_lt_2_insignificant	random
transcription	0.721165	0.504	insignificant	insignificant	1_gt_2_insignificant	random
notch_signaling_pathway	-0.6474	0.511	insignificant	insignificant	1_lt_2_insignificant	random
phosphonate_and_phosphinate_metabolism	-0.677167	0.515	insignificant	insignificant	1_lt_2_insignificant	random
cytoskeleton_proteins	-0.608413	0.517	insignificant	insignificant	1_lt_2_insignificant	random
longevity_regulating_pathway_worm	-0.705958	0.518	insignificant	insignificant	1_lt_2_insignificant	random
other_glycan_degradation	0.632097	0.52	insignificant	insignificant	1_gt_2_insignificant	random
tyrosine_metabolism	-0.579357	0.525	insignificant	insignificant	1_lt_2_insignificant	random
biosynthesis_of_enediyne_antibiotics	-0.597034	0.532	insignificant	insignificant	1_lt_2_insignificant	random
amino_sugar_and_nucleotide_sugar_metabolism	0.672511	0.534	insignificant	insignificant	1_gt_2_insignificant	random
antigen_processing_and_presentation	-0.573201	0.538	insignificant	insignificant	1_lt_2_insignificant	random
linoleic_acid_metabolism	-0.714792	0.539	insignificant	insignificant	1_lt_2_insignificant	random
zeatin_biosynthesis	-0.678726	0.54	insignificant	insignificant	1_lt_2_insignificant	random
glyoxylate_and_dicarboxylate_metabolism	-0.605967	0.542	insignificant	insignificant	1_lt_2_insignificant	random
bacterial_secretion_system	-0.64357	0.543	insignificant	insignificant	1_lt_2_insignificant	random
phototransduction_fly	-0.685856	0.545	insignificant	insignificant	1_lt_2_insignificant	random
exosome	-0.625652	0.546	insignificant	insignificant	1_lt_2_insignificant	random
renin_angiotensin_system	-0.540919	0.553	insignificant	insignificant	1_lt_2_insignificant	random
prolactin_signaling_pathway	0.604594	0.554	insignificant	insignificant	1_gt_2_insignificant	random
glycosaminoglycan_degradation	0.623606	0.558	insignificant	insignificant	1_gt_2_insignificant	random
bacterial_chemotaxis	0.561833	0.56	insignificant	insignificant	1_gt_2_insignificant	random
nicotinate_and_nicotinamide_metabolism	-0.553326	0.561	insignificant	insignificant	1_lt_2_insignificant	random
efferocytosis	-0.482731	0.574	insignificant	insignificant	1_lt_2_insignificant	random
pathways_in_cancer	-0.522505	0.575	insignificant	insignificant	1_lt_2_insignificant	random
terpenoid_backbone_biosynthesis	-0.577745	0.575	insignificant	insignificant	1_lt_2_insignificant	random
virion_hepatitis_viruses	-0.521922	0.576	insignificant	insignificant	1_lt_2_insignificant	random
fluorobenzoate_degradation	-0.60325	0.578	insignificant	insignificant	1_lt_2_insignificant	random
alanine_aspartate_and_glutamate_metabolism	-0.568651	0.579	insignificant	insignificant	1_lt_2_insignificant	random
lipopolysaccharide_biosynthesis	-0.569637	0.583	insignificant	insignificant	1_lt_2_insignificant	random
energy_metabolism	0.559885	0.585	insignificant	insignificant	1_gt_2_insignificant	random
transport	-0.581776	0.588	insignificant	insignificant	1_lt_2_insignificant	random
carbohydrate_digestion_and_absorption	0.577892	0.59	insignificant	insignificant	1_gt_2_insignificant	random
protein_processing	-0.553511	0.59	insignificant	insignificant	1_lt_2_insignificant	random
sulfur_metabolism	-0.509865	0.592	insignificant	insignificant	1_lt_2_insignificant	random
tropane_piperidine_and_pyridine_alkaloid_biosynthesis	-0.48342	0.592	insignificant	insignificant	1_lt_2_insignificant	random
glycine_serine_and_threonine_metabolism	-0.491131	0.595	insignificant	insignificant	1_lt_2_insignificant	random
toluene_degradation	-0.568498	0.596	insignificant	insignificant	1_lt_2_insignificant	random
type_ii_diabetes_mellitus	-0.551765	0.596	insignificant	insignificant	1_lt_2_insignificant	random
transcription_machinery	-0.474253	0.598	insignificant	insignificant	1_lt_2_insignificant	random
replication_and_repair	0.54991	0.599	insignificant	insignificant	1_gt_2_insignificant	random
glycosaminoglycan_binding_proteins	-0.551303	0.601	insignificant	insignificant	1_lt_2_insignificant	random
c5_branched_dibasic_acid_metabolism	-0.540067	0.603	insignificant	insignificant	1_lt_2_insignificant	random
alcoholic_liver_disease	-0.461145	0.608	insignificant	insignificant	1_lt_2_insignificant	random
ferroptosis	-0.449122	0.608	insignificant	insignificant	1_lt_2_insignificant	random
hedgehog_signaling_pathway	-0.523354	0.61	insignificant	insignificant	1_lt_2_insignificant	random
prenyltransferases	-0.509895	0.61	insignificant	insignificant	1_lt_2_insignificant	random
inositol_phosphate_metabolism	-0.504846	0.614	insignificant	insignificant	1_lt_2_insignificant	random
selenocompound_metabolism	0.560899	0.617	insignificant	insignificant	1_gt_2_insignificant	random
nucleotide_metabolism	0.563676	0.62	insignificant	insignificant	1_gt_2_insignificant	random
lipid_metabolism	0.549341	0.623	insignificant	insignificant	1_gt_2_insignificant	random
d_amino_acid_metabolism	-0.493703	0.625	insignificant	insignificant	1_lt_2_insignificant	random
bacterial_toxins	-0.420485	0.631	insignificant	insignificant	1_lt_2_insignificant	random
camp_signaling_pathway	-0.470917	0.631	insignificant	insignificant	1_lt_2_insignificant	random
base_excision_repair	0.536991	0.636	insignificant	insignificant	1_gt_2_insignificant	random
flagellar_assembly	0.516395	0.637	insignificant	insignificant	1_gt_2_insignificant	random
adipocytokine_signaling_pathway	-0.461427	0.647	insignificant	insignificant	1_lt_2_insignificant	random
lectins	-0.404732	0.649	insignificant	insignificant	1_lt_2_insignificant	random
lipid_biosynthesis_proteins	-0.485619	0.65	insignificant	insignificant	1_lt_2_insignificant	random
estrogen_signaling_pathway	-0.418727	0.653	insignificant	insignificant	1_lt_2_insignificant	random
betalain_biosynthesis	-0.438403	0.657	insignificant	insignificant	1_lt_2_insignificant	random
ascorbate_and_aldarate_metabolism	0.472573	0.659	insignificant	insignificant	1_gt_2_insignificant	random
glutathione_metabolism	-0.36046	0.662	insignificant	insignificant	1_lt_2_insignificant	random
starch_and_sucrose_metabolism	0.392058	0.67	insignificant	insignificant	1_gt_2_insignificant	random
homologous_recombination	0.395358	0.678	insignificant	insignificant	1_gt_2_insignificant	random
tuberculosis	-0.414712	0.678	insignificant	insignificant	1_lt_2_insignificant	random
arginine_biosynthesis	-0.392902	0.68	insignificant	insignificant	1_lt_2_insignificant	random
pantothenate_and_coa_biosynthesis	-0.434791	0.691	insignificant	insignificant	1_lt_2_insignificant	random
sulfur_relay_system	-0.396888	0.694	insignificant	insignificant	1_lt_2_insignificant	random
systemic_lupus_erythematosus	-0.36176	0.698	insignificant	insignificant	1_lt_2_insignificant	random
folate_biosynthesis	-0.399343	0.7	insignificant	insignificant	1_lt_2_insignificant	random
retinol_metabolism	-0.365962	0.701	insignificant	insignificant	1_lt_2_insignificant	random
limonene_degradation	0.387348	0.704	insignificant	insignificant	1_gt_2_insignificant	random
african_trypanosomiasis	0.474308	0.705	insignificant	insignificant	1_gt_2_insignificant	random
hypertrophic_cardiomyopathy	-0.359395	0.705	insignificant	insignificant	1_lt_2_insignificant	random
sphingolipid_metabolism	0.493127	0.715	insignificant	insignificant	1_gt_2_insignificant	random
aldosterone_synthesis_and_secretion	-0.355468	0.717	insignificant	insignificant	1_lt_2_insignificant	random
taurine_and_hypotaurine_metabolism	0.354728	0.72	insignificant	insignificant	1_gt_2_insignificant	random
thermogenesis	-0.353022	0.72	insignificant	insignificant	1_lt_2_insignificant	random
mapk_signaling_pathway_plant	-0.415485	0.721	insignificant	insignificant	1_lt_2_insignificant	random
spliceosome	-0.39148	0.724	insignificant	insignificant	1_lt_2_insignificant	random
glycan_metabolism	0.284024	0.726	insignificant	insignificant	1_gt_2_insignificant	random
proteoglycans_in_cancer	-0.342993	0.726	insignificant	insignificant	1_lt_2_insignificant	random
diabetic_cardiomyopathy	-0.324687	0.727	insignificant	insignificant	1_lt_2_insignificant	random
platinum_drug_resistance	-0.334509	0.729	insignificant	insignificant	1_lt_2_insignificant	random
motor_proteins	-0.334827	0.731	insignificant	insignificant	1_lt_2_insignificant	random
polyketide_sugar_unit_biosynthesis	-0.350476	0.732	insignificant	insignificant	1_lt_2_insignificant	random
pi3k_akt_signaling_pathway	-0.3411	0.733	insignificant	insignificant	1_lt_2_insignificant	random
citrate_cycle_tca_cycle	-0.359045	0.734	insignificant	insignificant	1_lt_2_insignificant	random
adrenergic_signaling_in_cardiomyocytes	-0.358067	0.735	insignificant	insignificant	1_lt_2_insignificant	random
aminoacyl_trna_biosynthesis	0.335327	0.735	insignificant	insignificant	1_gt_2_insignificant	random
inflammatory_mediator_regulation_of_trp_channels	-0.368503	0.735	insignificant	insignificant	1_lt_2_insignificant	random
vascular_smooth_muscle_contraction	-0.367276	0.735	insignificant	insignificant	1_lt_2_insignificant	random
dorso_ventral_axis_formation	-0.344879	0.739	insignificant	insignificant	1_lt_2_insignificant	random
protein_kinases	-0.274125	0.739	insignificant	insignificant	1_lt_2_insignificant	random
rna_polymerase	-0.323914	0.741	insignificant	insignificant	1_lt_2_insignificant	random
egfr_tyrosine_kinase_inhibitor_resistance	-0.318737	0.742	insignificant	insignificant	1_lt_2_insignificant	random
cgmp_pkg_signaling_pathway	-0.346927	0.743	insignificant	insignificant	1_lt_2_insignificant	random
protein_phosphatases_and_associated_proteins	-0.331708	0.743	insignificant	insignificant	1_lt_2_insignificant	random
renin_secretion	-0.307134	0.743	insignificant	insignificant	1_lt_2_insignificant	random
viral_life_cycle_hiv_1	-0.333356	0.743	insignificant	insignificant	1_lt_2_insignificant	random
alcoholism	-0.311315	0.744	insignificant	insignificant	1_lt_2_insignificant	random
prokaryotic_defense_system	0.277177	0.745	insignificant	insignificant	1_gt_2_insignificant	random
epithelial_cell_signaling_in_helicobacter_pylori_infection	-0.285375	0.747	insignificant	insignificant	1_lt_2_insignificant	random
one_carbon_pool_by_folate	0.396096	0.747	insignificant	insignificant	1_gt_2_insignificant	random
dopaminergic_synapse	-0.333377	0.751	insignificant	insignificant	1_lt_2_insignificant	random
focal_adhesion	-0.349534	0.751	insignificant	insignificant	1_lt_2_insignificant	random
hippo_signaling_pathway	-0.296212	0.751	insignificant	insignificant	1_lt_2_insignificant	random
mapk_signaling_pathway	-0.234508	0.751	insignificant	insignificant	1_lt_2_insignificant	random
mrna_surveillance_pathway	-0.270111	0.751	insignificant	insignificant	1_lt_2_insignificant	random
neurotrophin_signaling_pathway	-0.220808	0.751	insignificant	insignificant	1_lt_2_insignificant	random
oxytocin_signaling_pathway	-0.263101	0.751	insignificant	insignificant	1_lt_2_insignificant	random
t_cell_receptor_signaling_pathway	-0.253444	0.751	insignificant	insignificant	1_lt_2_insignificant	random
transcriptional_misregulation_in_cancer	-0.279129	0.751	insignificant	insignificant	1_lt_2_insignificant	random
long_term_potentiation	-0.322645	0.752	insignificant	insignificant	1_lt_2_insignificant	random
platelet_activation	-0.334408	0.752	insignificant	insignificant	1_lt_2_insignificant	random
th1_and_th2_cell_differentiation	-0.298912	0.752	insignificant	insignificant	1_lt_2_insignificant	random
proteasome	-0.329948	0.753	insignificant	insignificant	1_lt_2_insignificant	random
b_cell_receptor_signaling_pathway	-0.264898	0.754	insignificant	insignificant	1_lt_2_insignificant	random
chronic_myeloid_leukemia	-0.314545	0.754	insignificant	insignificant	1_lt_2_insignificant	random
natural_killer_cell_mediated_cytotoxicity	-0.264898	0.754	insignificant	insignificant	1_lt_2_insignificant	random
primary_bile_acid_biosynthesis	0.345518	0.754	insignificant	insignificant	1_gt_2_insignificant	random
cytosolic_dna_sensing_pathway	-0.244255	0.755	insignificant	insignificant	1_lt_2_insignificant	random
viral_carcinogenesis	-0.242052	0.756	insignificant	insignificant	1_lt_2_insignificant	random
chromosome_and_associated_proteins	-0.301567	0.757	insignificant	insignificant	1_lt_2_insignificant	random
endocytosis	-0.283661	0.757	insignificant	insignificant	1_lt_2_insignificant	random
pyruvate_metabolism	-0.320075	0.757	insignificant	insignificant	1_lt_2_insignificant	random
chemokine_signaling_pathway	-0.223522	0.758	insignificant	insignificant	1_lt_2_insignificant	random
fc_epsilon_ri_signaling_pathway	-0.218348	0.758	insignificant	insignificant	1_lt_2_insignificant	random
abc_transporters	0.277135	0.759	insignificant	insignificant	1_gt_2_insignificant	random
lipopolysaccharide_biosynthesis_proteins	-0.335484	0.76	insignificant	insignificant	1_lt_2_insignificant	random
age_rage_signaling_pathway_in_diabetic_complications	-0.253159	0.761	insignificant	insignificant	1_lt_2_insignificant	random
ampk_signaling_pathway	-0.278906	0.762	insignificant	insignificant	1_lt_2_insignificant	random
insulin_signaling_pathway	-0.291963	0.763	insignificant	insignificant	1_lt_2_insignificant	random
phosphatidylinositol_signaling_system	-0.296742	0.764	insignificant	insignificant	1_lt_2_insignificant	random
toll_like_receptor_signaling_pathway	-0.210795	0.765	insignificant	insignificant	1_lt_2_insignificant	random
axon_guidance	-0.231613	0.766	insignificant	insignificant	1_lt_2_insignificant	random
cellular_senescence	-0.23547	0.766	insignificant	insignificant	1_lt_2_insignificant	random
meiosis_yeast	-0.247513	0.766	insignificant	insignificant	1_lt_2_insignificant	random
human_papillomavirus_infection	-0.235342	0.768	insignificant	insignificant	1_lt_2_insignificant	random
regulation_of_actin_cytoskeleton	-0.231129	0.769	insignificant	insignificant	1_lt_2_insignificant	random
leukocyte_transendothelial_migration	-0.204608	0.773	insignificant	insignificant	1_lt_2_insignificant	random
amphetamine_addiction	-0.303979	0.774	insignificant	insignificant	1_lt_2_insignificant	random
hepatitis_c	-0.223582	0.774	insignificant	insignificant	1_lt_2_insignificant	random
phototransduction	-0.21912	0.774	insignificant	insignificant	1_lt_2_insignificant	random
neutrophil_extracellular_trap_formation	-0.212846	0.777	insignificant	insignificant	1_lt_2_insignificant	random
insulin_resistance	-0.292877	0.778	insignificant	insignificant	1_lt_2_insignificant	random
pathogenic_escherichia_coli_infection	-0.247863	0.778	insignificant	insignificant	1_lt_2_insignificant	random
apoptosis_multiple_species	-0.246563	0.78	insignificant	insignificant	1_lt_2_insignificant	random
parathyroid_hormone_synthesis_secretion_and_action	-0.278924	0.781	insignificant	insignificant	1_lt_2_insignificant	random
biosynthesis_of_vancomycin_group_antibiotics	-0.243051	0.782	insignificant	insignificant	1_lt_2_insignificant	random
ribosome_biogenesis_in_eukaryotes	-0.257336	0.782	insignificant	insignificant	1_lt_2_insignificant	random
gap_junction	-0.229536	0.783	insignificant	insignificant	1_lt_2_insignificant	random
sphingolipid_signaling_pathway	-0.242857	0.783	insignificant	insignificant	1_lt_2_insignificant	random
phagosome	-0.210764	0.784	insignificant	insignificant	1_lt_2_insignificant	random
polyketide_biosynthesis_proteins	-0.3012	0.784	insignificant	insignificant	1_lt_2_insignificant	random
rap1_signaling_pathway	-0.18949	0.785	insignificant	insignificant	1_lt_2_insignificant	random
ethylbenzene_degradation	-0.261279	0.786	insignificant	insignificant	1_lt_2_insignificant	random
calcium_signaling_pathway	-0.223956	0.787	insignificant	insignificant	1_lt_2_insignificant	random
neomycin_kanamycin_and_gentamicin_biosynthesis	0.248969	0.788	insignificant	insignificant	1_gt_2_insignificant	random
glycosphingolipid_biosynthesis_lacto_and_neolacto_series	0.307173	0.79	insignificant	insignificant	1_gt_2_insignificant	random
spinocerebellar_ataxia	-0.222334	0.79	insignificant	insignificant	1_lt_2_insignificant	random
toxoplasmosis	-0.255791	0.79	insignificant	insignificant	1_lt_2_insignificant	random
cell_cycle	-0.215041	0.791	insignificant	insignificant	1_lt_2_insignificant	random
type_i_diabetes_mellitus	-0.201873	0.791	insignificant	insignificant	1_lt_2_insignificant	random
gnrh_secretion	-0.195622	0.792	insignificant	insignificant	1_lt_2_insignificant	random
melanoma	-0.195622	0.792	insignificant	insignificant	1_lt_2_insignificant	random
hippo_signaling_pathway_fly	-0.216193	0.793	insignificant	insignificant	1_lt_2_insignificant	random
ras_signaling_pathway	-0.252378	0.794	insignificant	insignificant	1_lt_2_insignificant	random
foxo_signaling_pathway	-0.251686	0.795	insignificant	insignificant	1_lt_2_insignificant	random
biosynthesis_of_various_antibiotics	0.334181	0.796	insignificant	insignificant	1_gt_2_insignificant	random
mitochondrial_biogenesis	-0.253826	0.796	insignificant	insignificant	1_lt_2_insignificant	random
non_small_cell_lung_cancer	-0.194678	0.796	insignificant	insignificant	1_lt_2_insignificant	random
riboflavin_metabolism	0.296192	0.796	insignificant	insignificant	1_gt_2_insignificant	random
chemical_carcinogenesis_reactive_oxygen_species	-0.274796	0.797	insignificant	insignificant	1_lt_2_insignificant	random
glycosylphosphatidylinositol_gpi_anchored_proteins	-0.243671	0.798	insignificant	insignificant	1_lt_2_insignificant	random
oocyte_meiosis	-0.195371	0.798	insignificant	insignificant	1_lt_2_insignificant	random
ubiquitin_mediated_proteolysis	-0.211622	0.799	insignificant	insignificant	1_lt_2_insignificant	random
vegf_signaling_pathway	-0.203084	0.799	insignificant	insignificant	1_lt_2_insignificant	random
methane_metabolism	0.271112	0.8	insignificant	insignificant	1_gt_2_insignificant	random
nitrotoluene_degradation	-0.289772	0.8	insignificant	insignificant	1_lt_2_insignificant	random
peptidoglycan_biosynthesis	0.253838	0.8	insignificant	insignificant	1_gt_2_insignificant	random
flavone_and_flavonol_biosynthesis	-0.371889	0.801	insignificant	insignificant	1_lt_2_insignificant	random
cell_cycle_yeast	-0.199043	0.802	insignificant	insignificant	1_lt_2_insignificant	random
glycerophospholipid_metabolism	-0.277498	0.802	insignificant	insignificant	1_lt_2_insignificant	random
propanoate_metabolism	-0.250337	0.802	insignificant	insignificant	1_lt_2_insignificant	random
prion_disease	-0.208963	0.803	insignificant	insignificant	1_lt_2_insignificant	random
alzheimer_disease	-0.232221	0.804	insignificant	insignificant	1_lt_2_insignificant	random
il_17_signaling_pathway	-0.238363	0.804	insignificant	insignificant	1_lt_2_insignificant	random
osteoclast_differentiation	-0.16559	0.804	insignificant	insignificant	1_lt_2_insignificant	random
mitophagy_animal	-0.217267	0.805	insignificant	insignificant	1_lt_2_insignificant	random
polycomb_repressive_complex	-0.221573	0.805	insignificant	insignificant	1_lt_2_insignificant	random
central_carbon_metabolism_in_cancer	-0.28307	0.807	insignificant	insignificant	1_lt_2_insignificant	random
dna_repair_and_recombination_proteins	0.248737	0.807	insignificant	insignificant	1_gt_2_insignificant	random
epstein_barr_virus_infection	-0.18418	0.807	insignificant	insignificant	1_lt_2_insignificant	random
apoptosis	-0.187434	0.808	insignificant	insignificant	1_lt_2_insignificant	random
thyroid_hormone_synthesis	-0.173265	0.808	insignificant	insignificant	1_lt_2_insignificant	random
glycolysis_gluconeogenesis	0.255038	0.809	insignificant	insignificant	1_gt_2_insignificant	random
nucleotide_excision_repair	-0.252918	0.809	insignificant	insignificant	1_lt_2_insignificant	random
o_antigen_nucleotide_sugar_biosynthesis	0.219764	0.809	insignificant	insignificant	1_gt_2_insignificant	random
endocrine_and_other_factor_regulated_calcium_reabsorption	-0.172577	0.81	insignificant	insignificant	1_lt_2_insignificant	random
wnt_signaling_pathway	-0.212054	0.81	insignificant	insignificant	1_lt_2_insignificant	random
human_t_cell_leukemia_virus_1_infection	-0.204759	0.811	insignificant	insignificant	1_lt_2_insignificant	random
structural_proteins	-0.238209	0.811	insignificant	insignificant	1_lt_2_insignificant	random
glucosinolate_biosynthesis	-0.244368	0.812	insignificant	insignificant	1_lt_2_insignificant	random
herpes_simplex_virus_1_infection	-0.20767	0.812	insignificant	insignificant	1_lt_2_insignificant	random
huntington_disease	-0.193664	0.813	insignificant	insignificant	1_lt_2_insignificant	random
pathways_of_neurodegeneration_multiple_diseases	-0.219072	0.813	insignificant	insignificant	1_lt_2_insignificant	random
transfer_rna_biogenesis	-0.184601	0.813	insignificant	insignificant	1_lt_2_insignificant	random
amino_acid_metabolism	0.323143	0.815	insignificant	insignificant	1_gt_2_insignificant	random
antimicrobial_resistance_genes	-0.197359	0.815	insignificant	insignificant	1_lt_2_insignificant	random
cationic_antimicrobial_peptide_camp_resistance	-0.201918	0.815	insignificant	insignificant	1_lt_2_insignificant	random
bile_secretion	-0.225061	0.816	insignificant	insignificant	1_lt_2_insignificant	random
fluid_shear_stress_and_atherosclerosis	-0.222447	0.817	insignificant	insignificant	1_lt_2_insignificant	random
choline_metabolism_in_cancer	-0.196116	0.818	insignificant	insignificant	1_lt_2_insignificant	random
snare_interactions_in_vesicular_transport	-0.185253	0.822	insignificant	insignificant	1_lt_2_insignificant	random
membrane_trafficking	-0.198074	0.823	insignificant	insignificant	1_lt_2_insignificant	random
parkinson_disease	-0.18883	0.823	insignificant	insignificant	1_lt_2_insignificant	random
endometrial_cancer	-0.192358	0.825	insignificant	insignificant	1_lt_2_insignificant	random
hedgehog_signaling_pathway_fly	-0.203434	0.825	insignificant	insignificant	1_lt_2_insignificant	random
adherens_junction	-0.195583	0.826	insignificant	insignificant	1_lt_2_insignificant	random
c_type_lectin_receptor_signaling_pathway	-0.175864	0.826	insignificant	insignificant	1_lt_2_insignificant	random
coronavirus_disease_covid_19	-0.194218	0.826	insignificant	insignificant	1_lt_2_insignificant	random
lipoarabinomannan_lam_biosynthesis	0.202011	0.83	insignificant	insignificant	1_gt_2_insignificant	random
mtor_signaling_pathway	-0.183381	0.83	insignificant	insignificant	1_lt_2_insignificant	random
ubiquitin_system	-0.196728	0.83	insignificant	insignificant	1_lt_2_insignificant	random
biosynthesis_of_type_ii_polyketide_products	-0.199107	0.831	insignificant	insignificant	1_lt_2_insignificant	random
influenza_a	-0.188586	0.831	insignificant	insignificant	1_lt_2_insignificant	random
pentose_phosphate_pathway	-0.204779	0.831	insignificant	insignificant	1_lt_2_insignificant	random
ribosome	-0.238169	0.831	insignificant	insignificant	1_lt_2_insignificant	random
viral_myocarditis	-0.264267	0.832	insignificant	insignificant	1_lt_2_insignificant	random
carbapenem_biosynthesis	-0.231501	0.833	insignificant	insignificant	1_lt_2_insignificant	random
ribosome_biogenesis	-0.213129	0.834	insignificant	insignificant	1_lt_2_insignificant	random
gnrh_signaling_pathway	-0.189274	0.835	insignificant	insignificant	1_lt_2_insignificant	random
measles	-0.217078	0.835	insignificant	insignificant	1_lt_2_insignificant	random
salmonella_infection	-0.183328	0.835	insignificant	insignificant	1_lt_2_insignificant	random
kaposi_sarcoma_associated_herpesvirus_infection	-0.176585	0.837	insignificant	insignificant	1_lt_2_insignificant	random
n_glycan_biosynthesis	-0.18885	0.841	insignificant	insignificant	1_lt_2_insignificant	random
amyotrophic_lateral_sclerosis	-0.189577	0.842	insignificant	insignificant	1_lt_2_insignificant	random
melanogenesis	-0.171734	0.844	insignificant	insignificant	1_lt_2_insignificant	random
messenger_rna_biogenesis	-0.198829	0.844	insignificant	insignificant	1_lt_2_insignificant	random
relaxin_signaling_pathway	-0.177454	0.844	insignificant	insignificant	1_lt_2_insignificant	random
nucleocytoplasmic_transport	-0.178733	0.846	insignificant	insignificant	1_lt_2_insignificant	random
protein_export	-0.23009	0.846	insignificant	insignificant	1_lt_2_insignificant	random
secretion_system	-0.166882	0.846	insignificant	insignificant	1_lt_2_insignificant	random
vibrio_cholerae_infection	-0.172904	0.847	insignificant	insignificant	1_lt_2_insignificant	random
cocaine_addiction	0.184529	0.849	insignificant	insignificant	1_gt_2_insignificant	random
nf_kappa_b_signaling_pathway	-0.193931	0.849	insignificant	insignificant	1_lt_2_insignificant	random
phenylalanine_tyrosine_and_tryptophan_biosynthesis	-0.221041	0.849	insignificant	insignificant	1_lt_2_insignificant	random
nitrogen_metabolism	-0.165597	0.85	insignificant	insignificant	1_lt_2_insignificant	random
bacterial_motility_proteins	0.240793	0.851	insignificant	insignificant	1_gt_2_insignificant	random
translation_factors	-0.187655	0.851	insignificant	insignificant	1_lt_2_insignificant	random
small_cell_lung_cancer	-0.196434	0.853	insignificant	insignificant	1_lt_2_insignificant	random
autophagy_animal	-0.175634	0.854	insignificant	insignificant	1_lt_2_insignificant	random
autophagy_other	-0.176267	0.854	insignificant	insignificant	1_lt_2_insignificant	random
tight_junction	-0.183245	0.854	insignificant	insignificant	1_lt_2_insignificant	random
aldosterone_regulated_sodium_reabsorption	-0.179312	0.856	insignificant	insignificant	1_lt_2_insignificant	random
apelin_signaling_pathway	-0.159252	0.856	insignificant	insignificant	1_lt_2_insignificant	random
chlorocyclohexane_and_chlorobenzene_degradation	-0.19592	0.856	insignificant	insignificant	1_lt_2_insignificant	random
lipid_and_atherosclerosis	-0.174652	0.858	insignificant	insignificant	1_lt_2_insignificant	random
mineral_absorption	-0.205061	0.858	insignificant	insignificant	1_lt_2_insignificant	random
circadian_rhythm_plant	-0.194368	0.859	insignificant	insignificant	1_lt_2_insignificant	random
signaling_pathways_regulating_pluripotency_of_stem_cells	-0.198056	0.859	insignificant	insignificant	1_lt_2_insignificant	random
lysine_biosynthesis	-0.143431	0.86	insignificant	insignificant	1_lt_2_insignificant	random
other_types_of_o_glycan_biosynthesis	-0.210567	0.86	insignificant	insignificant	1_lt_2_insignificant	random
collecting_duct_acid_secretion	-0.170494	0.861	insignificant	insignificant	1_lt_2_insignificant	random
rheumatoid_arthritis	-0.165434	0.862	insignificant	insignificant	1_lt_2_insignificant	random
amoebiasis	0.119332	0.865	insignificant	insignificant	1_gt_2_insignificant	random
longevity_regulating_pathway_multiple_species	-0.202878	0.865	insignificant	insignificant	1_lt_2_insignificant	random
two_component_system	-0.17888	0.866	insignificant	insignificant	1_lt_2_insignificant	random
basal_transcription_factors	-0.174676	0.867	insignificant	insignificant	1_lt_2_insignificant	random
pancreatic_cancer	-0.171099	0.867	insignificant	insignificant	1_lt_2_insignificant	random
thyroid_cancer	-0.136357	0.869	insignificant	insignificant	1_lt_2_insignificant	random
longevity_regulating_pathway	-0.207953	0.87	insignificant	insignificant	1_lt_2_insignificant	random
shigellosis	-0.13421	0.871	insignificant	insignificant	1_lt_2_insignificant	random
autophagy_yeast	-0.173303	0.872	insignificant	insignificant	1_lt_2_insignificant	random
circadian_entrainment	-0.146541	0.873	insignificant	insignificant	1_lt_2_insignificant	random
gastric_acid_secretion	-0.146541	0.873	insignificant	insignificant	1_lt_2_insignificant	random
olfactory_transduction	-0.146541	0.873	insignificant	insignificant	1_lt_2_insignificant	random
axon_regeneration	-0.153892	0.875	insignificant	insignificant	1_lt_2_insignificant	random
mismatch_repair	0.189389	0.877	insignificant	insignificant	1_gt_2_insignificant	random
gtp_binding_proteins	-0.160649	0.878	insignificant	insignificant	1_lt_2_insignificant	random
chloroalkane_and_chloroalkene_degradation	0.15054	0.879	insignificant	insignificant	1_gt_2_insignificant	random
pd_l1_expression_and_pd_1_checkpoint_pathway_in_cancer	-0.158993	0.879	insignificant	insignificant	1_lt_2_insignificant	random
exopolysaccharide_biosynthesis	0.127793	0.88	insignificant	insignificant	1_gt_2_insignificant	random
fc_gamma_r_mediated_phagocytosis	-0.163823	0.881	insignificant	insignificant	1_lt_2_insignificant	random
synaptic_vesicle_cycle	-0.152257	0.882	insignificant	insignificant	1_lt_2_insignificant	random
prostate_cancer	-0.18755	0.888	insignificant	insignificant	1_lt_2_insignificant	random
dna_replication	0.155922	0.889	insignificant	insignificant	1_gt_2_insignificant	random
circadian_rhythm	-0.133567	0.89	insignificant	insignificant	1_lt_2_insignificant	random
hippo_signaling_pathway_multiple_species	-0.13853	0.89	insignificant	insignificant	1_lt_2_insignificant	random
vitamin_b6_metabolism	-0.0924444	0.89	insignificant	insignificant	1_lt_2_insignificant	random
fanconi_anemia_pathway	-0.137697	0.892	insignificant	insignificant	1_lt_2_insignificant	random
human_immunodeficiency_virus_1_infection	-0.169395	0.893	insignificant	insignificant	1_lt_2_insignificant	random
human_cytomegalovirus_infection	-0.152204	0.895	insignificant	insignificant	1_lt_2_insignificant	random
neuroactive_ligand_receptor_interaction	-0.115443	0.895	insignificant	insignificant	1_lt_2_insignificant	random
secondary_metabolism	-0.133812	0.896	insignificant	insignificant	1_lt_2_insignificant	random
cholinergic_synapse	-0.135491	0.899	insignificant	insignificant	1_lt_2_insignificant	random
glycosylphosphatidylinositol_gpi_anchor_biosynthesis	-0.14754	0.901	insignificant	insignificant	1_lt_2_insignificant	random
protein_processing_in_endoplasmic_reticulum	-0.143647	0.901	insignificant	insignificant	1_lt_2_insignificant	random
vasopressin_regulated_water_reabsorption	-0.125437	0.901	insignificant	insignificant	1_lt_2_insignificant	random
glioma	-0.138483	0.902	insignificant	insignificant	1_lt_2_insignificant	random
monobactam_biosynthesis	0.18427	0.903	insignificant	insignificant	1_gt_2_insignificant	random
p53_signaling_pathway	-0.0928232	0.903	insignificant	insignificant	1_lt_2_insignificant	random
amino_acid_related_enzymes	0.0713298	0.907	insignificant	insignificant	1_gt_2_insignificant	random
colorectal_cancer	-0.156072	0.907	insignificant	insignificant	1_lt_2_insignificant	random
atp_dependent_chromatin_remodeling	-0.137892	0.909	insignificant	insignificant	1_lt_2_insignificant	random
prodigiosin_biosynthesis	-0.0805641	0.909	insignificant	insignificant	1_lt_2_insignificant	random
non_alcoholic_fatty_liver_disease	-0.108458	0.91	insignificant	insignificant	1_lt_2_insignificant	random
cysteine_and_methionine_metabolism	-0.0805763	0.912	insignificant	insignificant	1_lt_2_insignificant	random
hepatitis_b	-0.0951816	0.913	insignificant	insignificant	1_lt_2_insignificant	random
transcription_factors	0.067285	0.913	insignificant	insignificant	1_gt_2_insignificant	random
rig_i_like_receptor_signaling_pathway	0.054393	0.918	insignificant	insignificant	1_gt_2_insignificant	random
bacterial_invasion_of_epithelial_cells	0.0826318	0.92	insignificant	insignificant	1_gt_2_insignificant	random
phospholipase_d_signaling_pathway	-0.111824	0.92	insignificant	insignificant	1_lt_2_insignificant	random
endocrine_resistance	-0.104995	0.921	insignificant	insignificant	1_lt_2_insignificant	random
fatty_acid_elongation	-0.0593438	0.921	insignificant	insignificant	1_lt_2_insignificant	random
gastric_cancer	-0.0681396	0.921	insignificant	insignificant	1_lt_2_insignificant	random
growth_hormone_synthesis_secretion_and_action	-0.104995	0.921	insignificant	insignificant	1_lt_2_insignificant	random
tetracycline_biosynthesis	0.116977	0.921	insignificant	insignificant	1_gt_2_insignificant	random
tgf_beta_signaling_pathway	-0.0960172	0.921	insignificant	insignificant	1_lt_2_insignificant	random
acute_myeloid_leukemia	-0.101232	0.922	insignificant	insignificant	1_lt_2_insignificant	random
breast_cancer	-0.101232	0.922	insignificant	insignificant	1_lt_2_insignificant	random
erbb_signaling_pathway	-0.101232	0.922	insignificant	insignificant	1_lt_2_insignificant	random
purine_metabolism	0.126047	0.922	insignificant	insignificant	1_gt_2_insignificant	random
th17_cell_differentiation	-0.153816	0.922	insignificant	insignificant	1_lt_2_insignificant	random
transporters	0.0643231	0.922	insignificant	insignificant	1_gt_2_insignificant	random
caffeine_metabolism	0.156935	0.925	insignificant	insignificant	1_gt_2_insignificant	random
mannose_type_o_glycan_biosynthesis	-0.113451	0.926	insignificant	insignificant	1_lt_2_insignificant	random
vancomycin_resistance	-0.0863928	0.927	insignificant	insignificant	1_lt_2_insignificant	random
quorum_sensing	0.134875	0.928	insignificant	insignificant	1_gt_2_insignificant	random
long_term_depression	-0.123173	0.93	insignificant	insignificant	1_lt_2_insignificant	random
cortisol_synthesis_and_secretion	-0.0819833	0.931	insignificant	insignificant	1_lt_2_insignificant	random
dilated_cardiomyopathy	-0.0819833	0.931	insignificant	insignificant	1_lt_2_insignificant	random
insulin_secretion	-0.0819833	0.931	insignificant	insignificant	1_lt_2_insignificant	random
ovarian_steroidogenesis	-0.0819833	0.931	insignificant	insignificant	1_lt_2_insignificant	random
taste_transduction	-0.0819833	0.931	insignificant	insignificant	1_lt_2_insignificant	random
mapk_signaling_pathway_yeast	-0.145388	0.932	insignificant	insignificant	1_lt_2_insignificant	random
morphine_addiction	-0.0699938	0.932	insignificant	insignificant	1_lt_2_insignificant	random
beta_lactam_resistance	-0.0717445	0.934	insignificant	insignificant	1_lt_2_insignificant	random
nod_like_receptor_signaling_pathway	-0.0799413	0.94	insignificant	insignificant	1_lt_2_insignificant	random
dna_replication_proteins	0.0582808	0.941	insignificant	insignificant	1_gt_2_insignificant	random
ion_channels	-0.0582724	0.941	insignificant	insignificant	1_lt_2_insignificant	random
apoptosis_fly	-0.0696318	0.942	insignificant	insignificant	1_lt_2_insignificant	random
thyroid_hormone_signaling_pathway	-0.0398563	0.942	insignificant	insignificant	1_lt_2_insignificant	random
domain_containing_proteins_not_elsewhere_classified	-0.0555292	0.944	insignificant	insignificant	1_lt_2_insignificant	random
progesterone_mediated_oocyte_maturation	-0.0993457	0.945	insignificant	insignificant	1_lt_2_insignificant	random
rna_degradation	-0.0390215	0.945	insignificant	insignificant	1_lt_2_insignificant	random
novobiocin_biosynthesis	-0.0237907	0.947	insignificant	insignificant	1_lt_2_insignificant	random
cholesterol_metabolism	0.0553457	0.948	insignificant	insignificant	1_gt_2_insignificant	random
hif_1_signaling_pathway	0.0248287	0.949	insignificant	insignificant	1_gt_2_insignificant	random
chagas_disease	-0.0633997	0.952	insignificant	insignificant	1_lt_2_insignificant	random
mitophagy_yeast	-0.0388186	0.952	insignificant	insignificant	1_lt_2_insignificant	random
peptidoglycan_biosynthesis_and_degradation_proteins	0.0981629	0.953	insignificant	insignificant	1_gt_2_insignificant	random
thiamine_metabolism	0.147188	0.954	insignificant	insignificant	1_gt_2_insignificant	random
steroid_biosynthesis	-0.0262494	0.955	insignificant	insignificant	1_lt_2_insignificant	random
cytochrome_p450	0.0858203	0.956	insignificant	insignificant	1_gt_2_insignificant	random
toll_and_imd_signaling_pathway	-0.0201315	0.956	insignificant	insignificant	1_lt_2_insignificant	random
biotin_metabolism	0.0772197	0.957	insignificant	insignificant	1_gt_2_insignificant	random
mapk_signaling_pathway_fly	-0.0567379	0.962	insignificant	insignificant	1_lt_2_insignificant	random
nicotine_addiction	-0.0589113	0.962	insignificant	insignificant	1_lt_2_insignificant	random
tnf_signaling_pathway	0.0190332	0.962	insignificant	insignificant	1_gt_2_insignificant	random
furfural_degradation	0.0430903	0.964	insignificant	insignificant	1_gt_2_insignificant	random
glucagon_signaling_pathway	-0.0339521	0.965	insignificant	insignificant	1_lt_2_insignificant	random
g_protein_coupled_receptors	0.00906894	0.967	insignificant	insignificant	1_gt_2_insignificant	random
fatty_acid_biosynthesis	-0.0410911	0.968	insignificant	insignificant	1_lt_2_insignificant	random
peptidases_and_inhibitors	-0.0126978	0.968	insignificant	insignificant	1_lt_2_insignificant	random
cobalamin_transport_and_metabolism	-0.0651901	0.969	insignificant	insignificant	1_lt_2_insignificant	random
biofilm_formation_escherichia_coli	-0.0499001	0.97	insignificant	insignificant	1_lt_2_insignificant	random
bladder_cancer	-0.0105162	0.97	insignificant	insignificant	1_lt_2_insignificant	random
carotenoid_biosynthesis	0.0162863	0.97	insignificant	insignificant	1_gt_2_insignificant	random
carbohydrate_metabolism	0.0513747	0.971	insignificant	insignificant	1_gt_2_insignificant	random
cardiac_muscle_contraction	-0.0462978	0.973	insignificant	insignificant	1_lt_2_insignificant	random
yersinia_infection	-0.0331191	0.975	insignificant	insignificant	1_lt_2_insignificant	random
cofactor_metabolism	0.0386692	0.977	insignificant	insignificant	1_gt_2_insignificant	random
signaling_proteins	0.0201059	0.979	insignificant	insignificant	1_gt_2_insignificant	random
proteoglycans	0.191935	0.98	insignificant	insignificant	1_gt_2_insignificant	random
cell_cycle_caulobacter	0.0070711	0.984	insignificant	insignificant	1_gt_2_insignificant	random
micrornas_in_cancer	0.0189625	0.986	insignificant	insignificant	1_gt_2_insignificant	random
sesquiterpenoid_and_triterpenoid_biosynthesis	0.0624283	0.986	insignificant	insignificant	1_gt_2_insignificant	random
lysosome	0.00849404	0.987	insignificant	insignificant	1_gt_2_insignificant	random
biosynthesis_of_siderophore_group_nonribosomal_peptides	-0.00943728	0.988	insignificant	insignificant	1_lt_2_insignificant	random
isoquinoline_alkaloid_biosynthesis	-0.0885662	0.99	insignificant	insignificant	1_lt_2_insignificant	random
pertussis	-0.0138927	0.99	insignificant	insignificant	1_lt_2_insignificant	random
serotonergic_synapse	0.0110537	0.993	insignificant	insignificant	1_gt_2_insignificant	random
jak_stat_signaling_pathway	-0.0203244	0.995	insignificant	insignificant	1_lt_2_insignificant	random
naphthalene_degradation	-0.0230524	0.995	insignificant	insignificant	1_lt_2_insignificant	random
ubiquinone_and_other_terpenoid_quinone_biosynthesis	-0.0075491	0.995	insignificant	insignificant	1_lt_2_insignificant	random
various_types_of_n_glycan_biosynthesis	-0.00723682	0.995	insignificant	insignificant	1_lt_2_insignificant	random
other_carbon_fixation_pathways	0.00254521	0.998	insignificant	insignificant	1_gt_2_insignificant	random
glycosyltransferases	-0.00518024	0.999	insignificant	insignificant	1_lt_2_insignificant	random
aflatoxin_biosynthesis	0.00155043	1	insignificant	insignificant	1_gt_2_insignificant	random

## Sheet: feces_2
gene_group	treatment_dried_vs_frozen_PTM_test_statistic	treatment_dried_vs_frozen_PTM_Pvalue	treatment_dried_vs_frozen_PTM_significant	treatment_dried_vs_frozen_PTM_significant_Bonferroni	treatment_dried_vs_frozen_PTM_trend	treatment_dried_vs_frozen_PTM_pattern
abc_transporters	-5.18629	0	significant	significant	1_lt_2_significant	1_lt_2_significant
alcoholic_liver_disease	-5.6946	0	significant	significant	1_lt_2_significant	1_lt_2_significant
aminobenzoate_degradation	-6.60567	0	significant	significant	1_lt_2_significant	1_lt_2_significant
arabinogalactan_biosynthesis_mycobacterium	-5.67234	0	significant	significant	1_lt_2_significant	1_lt_2_significant
biosynthesis_of_type_ii_polyketide_products	-5.26979	0	significant	significant	1_lt_2_significant	1_lt_2_significant
butanoate_metabolism	-6.77568	0	significant	significant	1_lt_2_significant	1_lt_2_significant
caprolactam_degradation	-7.11569	0	significant	significant	1_lt_2_significant	1_lt_2_significant
cytochrome_p450	-6.91641	0	significant	significant	1_lt_2_significant	1_lt_2_significant
fatty_acid_degradation	-5.39885	0	significant	significant	1_lt_2_significant	1_lt_2_significant
flavonoid_biosynthesis	-3.39346	0	significant	significant	1_lt_2_significant	1_lt_2_significant
glucagon_signaling_pathway	-3.99158	0	significant	significant	1_lt_2_significant	1_lt_2_significant
glycerolipid_metabolism	-7.21078	0	significant	significant	1_lt_2_significant	1_lt_2_significant
glycerophospholipid_metabolism	-5.13972	0	significant	significant	1_lt_2_significant	1_lt_2_significant
glycosaminoglycan_binding_proteins	-4.37218	0	significant	significant	1_lt_2_significant	1_lt_2_significant
hepatitis_b	5.45877	0	significant	significant	1_gt_2_significant	1_gt_2_significant
herpes_simplex_virus_1_infection	5.26738	0	significant	significant	1_gt_2_significant	1_gt_2_significant
influenza_a	4.90762	0	significant	significant	1_gt_2_significant	1_gt_2_significant
kaposi_sarcoma_associated_herpesvirus_infection	5.52024	0	significant	significant	1_gt_2_significant	1_gt_2_significant
limonene_degradation	-6.22786	0	significant	significant	1_lt_2_significant	1_lt_2_significant
linoleic_acid_metabolism	7.08438	0	significant	significant	1_gt_2_significant	1_gt_2_significant
lipopolysaccharide_biosynthesis	4.52808	0	significant	significant	1_gt_2_significant	1_gt_2_significant
lipopolysaccharide_biosynthesis_proteins	4.40076	0	significant	significant	1_gt_2_significant	1_gt_2_significant
meiosis_yeast	-9.9431	0	significant	significant	1_lt_2_significant	1_lt_2_significant
membrane_trafficking	-4.21522	0	significant	significant	1_lt_2_significant	1_lt_2_significant
methane_metabolism	-5.21388	0	significant	significant	1_lt_2_significant	1_lt_2_significant
mitophagy_animal	4.32758	0	significant	significant	1_gt_2_significant	1_gt_2_significant
neomycin_kanamycin_and_gentamicin_biosynthesis	-4.93892	0	significant	significant	1_lt_2_significant	1_lt_2_significant
nucleotide_excision_repair	-3.38894	0	significant	significant	1_lt_2_significant	1_lt_2_significant
other_glycan_degradation	4.92483	0	significant	significant	1_gt_2_significant	1_gt_2_significant
p53_signaling_pathway	5.71289	0	significant	significant	1_gt_2_significant	1_gt_2_significant
pancreatic_secretion	4.39264	0	significant	significant	1_gt_2_significant	1_gt_2_significant
pathogenic_escherichia_coli_infection	4.77736	0	significant	significant	1_gt_2_significant	1_gt_2_significant
peroxisome	-5.10145	0	significant	significant	1_lt_2_significant	1_lt_2_significant
plant_hormone_signal_transduction	-4.30107	0	significant	significant	1_lt_2_significant	1_lt_2_significant
porphyrin_metabolism	-5.03988	0	significant	significant	1_lt_2_significant	1_lt_2_significant
prolactin_signaling_pathway	-3.36507	0	significant	significant	1_lt_2_significant	1_lt_2_significant
protein_processing_in_endoplasmic_reticulum	-3.37334	0	significant	significant	1_lt_2_significant	1_lt_2_significant
purine_metabolism	-4.71726	0	significant	significant	1_lt_2_significant	1_lt_2_significant
pyruvate_metabolism	-5.24598	0	significant	significant	1_lt_2_significant	1_lt_2_significant
regulation_of_lipolysis_in_adipocytes	-6.13892	0	significant	significant	1_lt_2_significant	1_lt_2_significant
replication_and_repair	-3.20903	0	significant	significant	1_lt_2_significant	1_lt_2_significant
rig_i_like_receptor_signaling_pathway	-10.2608	0	significant	significant	1_lt_2_significant	1_lt_2_significant
salivary_secretion	4.39283	0	significant	significant	1_gt_2_significant	1_gt_2_significant
secondary_metabolism	-7.21868	0	significant	significant	1_lt_2_significant	1_lt_2_significant
staphylococcus_aureus_infection	-4.26333	0	significant	significant	1_lt_2_significant	1_lt_2_significant
steroid_degradation	-9.3668	0	significant	significant	1_lt_2_significant	1_lt_2_significant
stilbenoid_diarylheptanoid_and_gingerol_biosynthesis	-3.39346	0	significant	significant	1_lt_2_significant	1_lt_2_significant
taurine_and_hypotaurine_metabolism	-5.16678	0	significant	significant	1_lt_2_significant	1_lt_2_significant
tetracycline_biosynthesis	-4.55217	0	significant	significant	1_lt_2_significant	1_lt_2_significant
toxoplasmosis	5.47511	0	significant	significant	1_gt_2_significant	1_gt_2_significant
transcription_factors	-5.75438	0	significant	significant	1_lt_2_significant	1_lt_2_significant
translation	4.77784	0	significant	significant	1_gt_2_significant	1_gt_2_significant
tryptophan_metabolism	-4.75866	0	significant	significant	1_lt_2_significant	1_lt_2_significant
type_i_diabetes_mellitus	-5.7149	0	significant	significant	1_lt_2_significant	1_lt_2_significant
valine_leucine_and_isoleucine_biosynthesis	-4.98304	0	significant	significant	1_lt_2_significant	1_lt_2_significant
valine_leucine_and_isoleucine_degradation	-5.01644	0	significant	significant	1_lt_2_significant	1_lt_2_significant
xylene_degradation	-8.10296	0	significant	significant	1_lt_2_significant	1_lt_2_significant
adipocytokine_signaling_pathway	-5.42742	0.001	significant	insignificant	1_lt_2_significant	1_lt_2_significant
alpha_linolenic_acid_metabolism	-5.46519	0.001	significant	insignificant	1_lt_2_significant	1_lt_2_significant
antimicrobial_resistance_genes	2.8037	0.001	significant	insignificant	1_gt_2_significant	1_gt_2_significant
apoptosis_multiple_species	5.50802	0.001	significant	insignificant	1_gt_2_significant	1_gt_2_significant
beta_alanine_metabolism	-6.31239	0.001	significant	insignificant	1_lt_2_significant	1_lt_2_significant
biosynthesis_of_unsaturated_fatty_acids	-7.19369	0.001	significant	insignificant	1_lt_2_significant	1_lt_2_significant
caffeine_metabolism	-8.28973	0.001	significant	insignificant	1_lt_2_significant	1_lt_2_significant
dioxin_degradation	-9.67178	0.001	significant	insignificant	1_lt_2_significant	1_lt_2_significant
exosome	-4.93993	0.001	significant	insignificant	1_lt_2_significant	1_lt_2_significant
gabaergic_synapse	-9.30377	0.001	significant	insignificant	1_lt_2_significant	1_lt_2_significant
glycan_metabolism	-4.61484	0.001	significant	insignificant	1_lt_2_significant	1_lt_2_significant
glycosyltransferases	-4.65241	0.001	significant	insignificant	1_lt_2_significant	1_lt_2_significant
histidine_metabolism	-6.29569	0.001	significant	insignificant	1_lt_2_significant	1_lt_2_significant
human_immunodeficiency_virus_1_infection	5.37818	0.001	significant	insignificant	1_gt_2_significant	1_gt_2_significant
lipoarabinomannan_lam_biosynthesis	-6.67965	0.001	significant	insignificant	1_lt_2_significant	1_lt_2_significant
lysine_degradation	-4.7757	0.001	significant	insignificant	1_lt_2_significant	1_lt_2_significant
measles	5.18643	0.001	significant	insignificant	1_gt_2_significant	1_gt_2_significant
nicotinate_and_nicotinamide_metabolism	-7.66763	0.001	significant	insignificant	1_lt_2_significant	1_lt_2_significant
novobiocin_biosynthesis	-4.73826	0.001	significant	insignificant	1_lt_2_significant	1_lt_2_significant
phenylalanine_metabolism	-6.51586	0.001	significant	insignificant	1_lt_2_significant	1_lt_2_significant
phenylpropanoid_biosynthesis	-3.96056	0.001	significant	insignificant	1_lt_2_significant	1_lt_2_significant
pinene_camphor_and_geraniol_degradation	-7.10582	0.001	significant	insignificant	1_lt_2_significant	1_lt_2_significant
polycyclic_aromatic_hydrocarbon_degradation	-5.74999	0.001	significant	insignificant	1_lt_2_significant	1_lt_2_significant
ppar_signaling_pathway	-6.36289	0.001	significant	insignificant	1_lt_2_significant	1_lt_2_significant
primary_bile_acid_biosynthesis	-9.33995	0.001	significant	insignificant	1_lt_2_significant	1_lt_2_significant
proximal_tubule_bicarbonate_reclamation	-4.50315	0.001	significant	insignificant	1_lt_2_significant	1_lt_2_significant
quorum_sensing	-6.10528	0.001	significant	insignificant	1_lt_2_significant	1_lt_2_significant
selenocompound_metabolism	-5.70564	0.001	significant	insignificant	1_lt_2_significant	1_lt_2_significant
steroid_biosynthesis	-7.06769	0.001	significant	insignificant	1_lt_2_significant	1_lt_2_significant
styrene_degradation	-6.28756	0.001	significant	insignificant	1_lt_2_significant	1_lt_2_significant
terpenoid_backbone_biosynthesis	-4.34373	0.001	significant	insignificant	1_lt_2_significant	1_lt_2_significant
apoptosis	3.84268	0.002	significant	insignificant	1_gt_2_significant	1_gt_2_significant
benzoate_degradation	-6.26286	0.002	significant	insignificant	1_lt_2_significant	1_lt_2_significant
beta_lactam_resistance	6.35683	0.002	significant	insignificant	1_gt_2_significant	1_gt_2_significant
bisphenol_degradation	-4.01302	0.002	significant	insignificant	1_lt_2_significant	1_lt_2_significant
carbapenem_biosynthesis	-4.81834	0.002	significant	insignificant	1_lt_2_significant	1_lt_2_significant
carbohydrate_digestion_and_absorption	4.35205	0.002	significant	insignificant	1_gt_2_significant	1_gt_2_significant
colorectal_cancer	5.42956	0.002	significant	insignificant	1_gt_2_significant	1_gt_2_significant
ethylbenzene_degradation	-6.68822	0.002	significant	insignificant	1_lt_2_significant	1_lt_2_significant
human_cytomegalovirus_infection	5.55478	0.002	significant	insignificant	1_gt_2_significant	1_gt_2_significant
insulin_signaling_pathway	-5.6051	0.002	significant	insignificant	1_lt_2_significant	1_lt_2_significant
lipid_and_atherosclerosis	-4.09026	0.002	significant	insignificant	1_lt_2_significant	1_lt_2_significant
mycolic_acid_biosynthesis	-7.1547	0.002	significant	insignificant	1_lt_2_significant	1_lt_2_significant
pi3k_akt_signaling_pathway	-11.3467	0.002	significant	insignificant	1_lt_2_significant	1_lt_2_significant
toluene_degradation	-3.97115	0.002	significant	insignificant	1_lt_2_significant	1_lt_2_significant
viral_myocarditis	5.49774	0.002	significant	insignificant	1_gt_2_significant	1_gt_2_significant
arginine_biosynthesis	-6.9402	0.003	significant	insignificant	1_lt_2_significant	1_lt_2_significant
basal_transcription_factors	-10.3277	0.003	significant	insignificant	1_lt_2_significant	1_lt_2_significant
biosynthesis_of_siderophore_group_nonribosomal_peptides	-9.15115	0.003	significant	insignificant	1_lt_2_significant	1_lt_2_significant
chloroalkane_and_chloroalkene_degradation	-5.27295	0.003	significant	insignificant	1_lt_2_significant	1_lt_2_significant
energy_metabolism	-6.37978	0.003	significant	insignificant	1_lt_2_significant	1_lt_2_significant
glutamatergic_synapse	-7.35319	0.003	significant	insignificant	1_lt_2_significant	1_lt_2_significant
lipid_biosynthesis_proteins	-4.73458	0.003	significant	insignificant	1_lt_2_significant	1_lt_2_significant
nitrogen_metabolism	-7.90235	0.003	significant	insignificant	1_lt_2_significant	1_lt_2_significant
o_antigen_nucleotide_sugar_biosynthesis	-3.74418	0.003	significant	insignificant	1_lt_2_significant	1_lt_2_significant
polyketide_biosynthesis_proteins	-8.86379	0.003	significant	insignificant	1_lt_2_significant	1_lt_2_significant
small_cell_lung_cancer	5.47508	0.003	significant	insignificant	1_gt_2_significant	1_gt_2_significant
spinocerebellar_ataxia	5.04381	0.003	significant	insignificant	1_gt_2_significant	1_gt_2_significant
tuberculosis	-4.26048	0.003	significant	insignificant	1_lt_2_significant	1_lt_2_significant
alanine_aspartate_and_glutamate_metabolism	-5.33919	0.004	significant	insignificant	1_lt_2_significant	1_lt_2_significant
bacterial_toxins	-4.53834	0.004	significant	insignificant	1_lt_2_significant	1_lt_2_significant
camp_signaling_pathway	-3.24485	0.004	significant	insignificant	1_lt_2_significant	1_lt_2_significant
insulin_resistance	-9.27013	0.004	significant	insignificant	1_lt_2_significant	1_lt_2_significant
nucleotide_metabolism	-4.21881	0.004	significant	insignificant	1_lt_2_significant	1_lt_2_significant
proteasome	-4.70542	0.004	significant	insignificant	1_lt_2_significant	1_lt_2_significant
sphingolipid_signaling_pathway	-6.4479	0.004	significant	insignificant	1_lt_2_significant	1_lt_2_significant
apoptosis_fly	4.73347	0.005	significant	insignificant	1_gt_2_significant	1_gt_2_significant
epstein_barr_virus_infection	4.92335	0.005	significant	insignificant	1_gt_2_significant	1_gt_2_significant
hepatitis_c	5.0352	0.005	significant	insignificant	1_gt_2_significant	1_gt_2_significant
mineral_absorption	-5.47397	0.005	significant	insignificant	1_lt_2_significant	1_lt_2_significant
pantothenate_and_coa_biosynthesis	-4.96636	0.005	significant	insignificant	1_lt_2_significant	1_lt_2_significant
chlorocyclohexane_and_chlorobenzene_degradation	-3.83246	0.006	significant	insignificant	1_lt_2_significant	1_lt_2_significant
other_carbon_fixation_pathways	-3.64268	0.006	significant	insignificant	1_lt_2_significant	1_lt_2_significant
non_alcoholic_fatty_liver_disease	2.79852	0.007	significant	insignificant	1_gt_2_significant	1_gt_2_significant
ferroptosis	-3.60599	0.008	significant	insignificant	1_lt_2_significant	1_lt_2_significant
glycosphingolipid_biosynthesis_ganglio_series	3.08424	0.008	significant	insignificant	1_gt_2_significant	1_gt_2_significant
glyoxylate_and_dicarboxylate_metabolism	-3.41042	0.008	significant	insignificant	1_lt_2_significant	1_lt_2_significant
longevity_regulating_pathway_multiple_species	-3.59105	0.008	significant	insignificant	1_lt_2_significant	1_lt_2_significant
steroid_hormone_biosynthesis	-3.04184	0.008	significant	insignificant	1_lt_2_significant	1_lt_2_significant
bladder_cancer	-3.75783	0.009	significant	insignificant	1_lt_2_significant	1_lt_2_significant
efferocytosis	2.87923	0.009	significant	insignificant	1_gt_2_significant	1_gt_2_significant
d_amino_acid_metabolism	-3.28298	0.01	significant	insignificant	1_lt_2_significant	1_lt_2_significant
fat_digestion_and_absorption	-3.93904	0.01	significant	insignificant	1_lt_2_significant	1_lt_2_significant
protein_export	-3.2759	0.01	significant	insignificant	1_lt_2_significant	1_lt_2_significant
streptomycin_biosynthesis	-2.85422	0.01	significant	insignificant	1_lt_2_significant	1_lt_2_significant
cilium_and_associated_proteins	3.31303	0.011	significant	insignificant	1_gt_2_significant	1_gt_2_significant
protein_processing	-3.30156	0.011	significant	insignificant	1_lt_2_significant	1_lt_2_significant
alzheimer_disease	-2.92789	0.012	significant	insignificant	1_lt_2_significant	1_lt_2_significant
cocaine_addiction	-2.92304	0.012	significant	insignificant	1_lt_2_significant	1_lt_2_significant
phenylalanine_tyrosine_and_tryptophan_biosynthesis	-3.74013	0.012	significant	insignificant	1_lt_2_significant	1_lt_2_significant
serotonergic_synapse	-2.92304	0.012	significant	insignificant	1_lt_2_significant	1_lt_2_significant
teichoic_acid_biosynthesis	-3.09479	0.012	significant	insignificant	1_lt_2_significant	1_lt_2_significant
cationic_antimicrobial_peptide_camp_resistance	3.21158	0.013	significant	insignificant	1_gt_2_significant	1_gt_2_significant
legionellosis	-3.83111	0.013	significant	insignificant	1_lt_2_significant	1_lt_2_significant
micrornas_in_cancer	-3.32153	0.014	significant	insignificant	1_lt_2_significant	1_lt_2_significant
transporters	-3.95563	0.014	significant	insignificant	1_lt_2_significant	1_lt_2_significant
ubiquitin_system	-3.05328	0.014	significant	insignificant	1_lt_2_significant	1_lt_2_significant
flavone_and_flavonol_biosynthesis	-3.09951	0.015	significant	insignificant	1_lt_2_significant	1_lt_2_significant
protein_phosphatases_and_associated_proteins	-3.26315	0.015	significant	insignificant	1_lt_2_significant	1_lt_2_significant
structural_proteins	2.83856	0.015	significant	insignificant	1_gt_2_significant	1_gt_2_significant
various_types_of_n_glycan_biosynthesis	3.02021	0.015	significant	insignificant	1_gt_2_significant	1_gt_2_significant
arachidonic_acid_metabolism	-3.38758	0.016	significant	insignificant	1_lt_2_significant	1_lt_2_significant
c5_branched_dibasic_acid_metabolism	-2.94182	0.016	significant	insignificant	1_lt_2_significant	1_lt_2_significant
flagellar_assembly	3.10537	0.016	significant	insignificant	1_gt_2_significant	1_gt_2_significant
monobactam_biosynthesis	-3.35031	0.016	significant	insignificant	1_lt_2_significant	1_lt_2_significant
propanoate_metabolism	-3.74154	0.016	significant	insignificant	1_lt_2_significant	1_lt_2_significant
ras_signaling_pathway	2.75609	0.016	significant	insignificant	1_gt_2_significant	1_gt_2_significant
retinol_metabolism	-3.29547	0.016	significant	insignificant	1_lt_2_significant	1_lt_2_significant
type_i_polyketide_structures	-3.30359	0.016	significant	insignificant	1_lt_2_significant	1_lt_2_significant
prodigiosin_biosynthesis	-3.00448	0.017	significant	insignificant	1_lt_2_significant	1_lt_2_significant
amphetamine_addiction	-2.81286	0.018	significant	insignificant	1_lt_2_significant	1_lt_2_significant
cysteine_and_methionine_metabolism	-3.86078	0.018	significant	insignificant	1_lt_2_significant	1_lt_2_significant
homologous_recombination	-2.88312	0.018	significant	insignificant	1_lt_2_significant	1_lt_2_significant
mitochondrial_biogenesis	-3.57853	0.019	significant	insignificant	1_lt_2_significant	1_lt_2_significant
dna_repair_and_recombination_proteins	-3.2186	0.02	significant	insignificant	1_lt_2_significant	1_lt_2_significant
glycosphingolipid_biosynthesis_globo_and_isoglobo_series	3.14938	0.02	significant	insignificant	1_gt_2_significant	1_gt_2_significant
tyrosine_metabolism	-3.37806	0.02	significant	insignificant	1_lt_2_significant	1_lt_2_significant
folate_biosynthesis	-3.38865	0.021	significant	insignificant	1_lt_2_significant	1_lt_2_significant
naphthalene_degradation	-3.28595	0.021	significant	insignificant	1_lt_2_significant	1_lt_2_significant
peptidoglycan_biosynthesis	-2.88627	0.022	significant	insignificant	1_lt_2_significant	1_lt_2_significant
staurosporine_biosynthesis	-2.44988	0.022	significant	insignificant	1_lt_2_significant	1_lt_2_significant
messenger_rna_biogenesis	-2.76465	0.023	significant	insignificant	1_lt_2_significant	1_lt_2_significant
necroptosis	-2.52361	0.024	significant	insignificant	1_lt_2_significant	1_lt_2_significant
transcription_machinery	2.44296	0.024	significant	insignificant	1_gt_2_significant	1_gt_2_significant
o_antigen_repeat_unit_biosynthesis	-2.45325	0.025	significant	insignificant	1_lt_2_significant	1_lt_2_significant
atrazine_degradation	-2.89526	0.026	significant	insignificant	1_lt_2_significant	1_lt_2_significant
glycosylphosphatidylinositol_gpi_anchored_proteins	3.25576	0.026	significant	insignificant	1_gt_2_significant	1_gt_2_significant
shigellosis	2.94286	0.026	significant	insignificant	1_gt_2_significant	1_gt_2_significant
sulfur_relay_system	-2.65742	0.028	significant	insignificant	1_lt_2_significant	1_lt_2_significant
bacterial_chemotaxis	2.53895	0.029	significant	insignificant	1_gt_2_significant	1_gt_2_significant
hepatocellular_carcinoma	2.42281	0.03	significant	insignificant	1_gt_2_significant	1_gt_2_significant
pertussis	2.69082	0.03	significant	insignificant	1_gt_2_significant	1_gt_2_significant
transcription	-2.44757	0.03	significant	insignificant	1_lt_2_significant	1_lt_2_significant
isoquinoline_alkaloid_biosynthesis	2.5141	0.031	significant	insignificant	1_gt_2_significant	1_gt_2_significant
base_excision_repair	-2.78825	0.032	significant	insignificant	1_lt_2_significant	1_lt_2_significant
bacterial_motility_proteins	2.51735	0.034	significant	insignificant	1_gt_2_significant	1_gt_2_significant
vancomycin_resistance	-2.39595	0.034	significant	insignificant	1_lt_2_significant	1_lt_2_significant
prenyltransferases	-2.39534	0.035	significant	insignificant	1_lt_2_significant	1_lt_2_significant
primary_immunodeficiency	-2.83582	0.035	significant	insignificant	1_lt_2_significant	1_lt_2_significant
sulfur_metabolism	-2.74135	0.035	significant	insignificant	1_lt_2_significant	1_lt_2_significant
cell_motility	2.60445	0.036	significant	insignificant	1_gt_2_significant	1_gt_2_significant
pathways_in_cancer	2.4194	0.038	significant	insignificant	1_gt_2_significant	1_gt_2_significant
thermogenesis	-2.90388	0.038	significant	insignificant	1_lt_2_significant	1_lt_2_significant
vitamin_b6_metabolism	-3.14952	0.038	significant	insignificant	1_lt_2_significant	1_lt_2_significant
central_carbon_metabolism_in_cancer	-2.33471	0.039	significant	insignificant	1_lt_2_significant	1_lt_2_significant
aminoacyl_trna_biosynthesis	-2.42459	0.04	significant	insignificant	1_lt_2_significant	1_lt_2_significant
amino_acid_related_enzymes	-2.47959	0.042	significant	insignificant	1_lt_2_significant	1_lt_2_significant
betalain_biosynthesis	2.78521	0.042	significant	insignificant	1_gt_2_significant	1_gt_2_significant
lysine_biosynthesis	-2.29684	0.043	significant	insignificant	1_lt_2_significant	1_lt_2_significant
thyroid_hormone_signaling_pathway	2.20269	0.043	significant	insignificant	1_gt_2_significant	1_gt_2_significant
glucosinolate_biosynthesis	-2.26058	0.044	significant	insignificant	1_lt_2_significant	1_lt_2_significant
dopaminergic_synapse	-2.23793	0.047	significant	insignificant	1_lt_2_significant	1_lt_2_significant
lipid_metabolism	-2.25614	0.048	significant	insignificant	1_lt_2_significant	1_lt_2_significant
non_homologous_end_joining	-2.16972	0.053	insignificant	insignificant	1_lt_2_insignificant	random
glycosaminoglycan_degradation	2.05512	0.054	insignificant	insignificant	1_gt_2_insignificant	random
zeatin_biosynthesis	-2.14957	0.055	insignificant	insignificant	1_lt_2_insignificant	random
chagas_disease	-2.19764	0.058	insignificant	insignificant	1_lt_2_insignificant	random
dna_replication	-2.15791	0.058	insignificant	insignificant	1_lt_2_insignificant	random
galactose_metabolism	-2.13281	0.062	insignificant	insignificant	1_lt_2_insignificant	random
sphingolipid_metabolism	2.43871	0.062	insignificant	insignificant	1_gt_2_insignificant	random
cofactor_metabolism	2.07494	0.064	insignificant	insignificant	1_gt_2_insignificant	random
glycolysis_gluconeogenesis	-2.26612	0.067	insignificant	insignificant	1_lt_2_insignificant	random
biofilm_formation_escherichia_coli	2.20148	0.068	insignificant	insignificant	1_gt_2_insignificant	random
exopolysaccharide_biosynthesis	-1.95186	0.069	insignificant	insignificant	1_lt_2_insignificant	random
secondary_bile_acid_biosynthesis	-2.17149	0.069	insignificant	insignificant	1_lt_2_insignificant	random
peptidases_and_inhibitors	-2.02088	0.071	insignificant	insignificant	1_lt_2_insignificant	random
yersinia_infection	1.87447	0.072	insignificant	insignificant	1_gt_2_insignificant	random
biosynthesis_of_various_other_secondary_metabolites	-2.42793	0.076	insignificant	insignificant	1_lt_2_insignificant	random
fc_gamma_r_mediated_phagocytosis	2.16375	0.078	insignificant	insignificant	1_gt_2_insignificant	random
mismatch_repair	-1.9605	0.079	insignificant	insignificant	1_lt_2_insignificant	random
mapk_signaling_pathway_fly	-2.0144	0.08	insignificant	insignificant	1_lt_2_insignificant	random
arginine_and_proline_metabolism	-1.93759	0.081	insignificant	insignificant	1_lt_2_insignificant	random
vibrio_cholerae_infection	1.37065	0.081	insignificant	insignificant	1_gt_2_insignificant	random
foxo_signaling_pathway	-2.03656	0.083	insignificant	insignificant	1_lt_2_insignificant	random
pancreatic_cancer	2.17487	0.083	insignificant	insignificant	1_gt_2_insignificant	random
choline_metabolism_in_cancer	2.13994	0.084	insignificant	insignificant	1_gt_2_insignificant	random
endocytosis	2.09557	0.084	insignificant	insignificant	1_gt_2_insignificant	random
gnrh_signaling_pathway	2.16703	0.085	insignificant	insignificant	1_gt_2_insignificant	random
phospholipase_d_signaling_pathway	2.16353	0.085	insignificant	insignificant	1_gt_2_insignificant	random
secretion_system	2.03399	0.087	insignificant	insignificant	1_gt_2_insignificant	random
alcoholism	-1.69634	0.088	insignificant	insignificant	1_lt_2_insignificant	random
chromosome_and_associated_proteins	-2.04621	0.089	insignificant	insignificant	1_lt_2_insignificant	random
parathyroid_hormone_synthesis_secretion_and_action	2.0536	0.092	insignificant	insignificant	1_gt_2_insignificant	random
amyotrophic_lateral_sclerosis	1.97891	0.098	insignificant	insignificant	1_gt_2_insignificant	random
rna_degradation	-1.94677	0.098	insignificant	insignificant	1_lt_2_insignificant	random
carotenoid_biosynthesis	-1.44696	0.099	insignificant	insignificant	1_lt_2_insignificant	random
mapk_signaling_pathway_yeast	1.83775	0.099	insignificant	insignificant	1_gt_2_insignificant	random
mannose_type_o_glycan_biosynthesis	-1.90794	0.103	insignificant	insignificant	1_lt_2_insignificant	random
bacterial_secretion_system	1.86511	0.105	insignificant	insignificant	1_gt_2_insignificant	random
proteoglycans_in_cancer	-1.92184	0.11	insignificant	insignificant	1_lt_2_insignificant	random
amino_acid_metabolism	-1.85545	0.111	insignificant	insignificant	1_lt_2_insignificant	random
human_t_cell_leukemia_virus_1_infection	1.75079	0.111	insignificant	insignificant	1_gt_2_insignificant	random
prion_disease	1.82592	0.111	insignificant	insignificant	1_gt_2_insignificant	random
african_trypanosomiasis	-1.67915	0.112	insignificant	insignificant	1_lt_2_insignificant	random
pentose_and_glucuronate_interconversions	1.74501	0.112	insignificant	insignificant	1_gt_2_insignificant	random
carbohydrate_metabolism	-1.83522	0.116	insignificant	insignificant	1_lt_2_insignificant	random
cardiac_muscle_contraction	1.83765	0.119	insignificant	insignificant	1_gt_2_insignificant	random
platinum_drug_resistance	1.78546	0.122	insignificant	insignificant	1_gt_2_insignificant	random
chemical_carcinogenesis_dna_adducts	1.79489	0.123	insignificant	insignificant	1_gt_2_insignificant	random
ascorbate_and_aldarate_metabolism	1.72099	0.128	insignificant	insignificant	1_gt_2_insignificant	random
citrate_cycle_tca_cycle	-1.69737	0.128	insignificant	insignificant	1_lt_2_insignificant	random
fluid_shear_stress_and_atherosclerosis	1.77742	0.128	insignificant	insignificant	1_gt_2_insignificant	random
other_types_of_o_glycan_biosynthesis	-1.73487	0.13	insignificant	insignificant	1_lt_2_insignificant	random
amino_sugar_and_nucleotide_sugar_metabolism	-1.65695	0.135	insignificant	insignificant	1_lt_2_insignificant	random
dna_replication_proteins	-1.69128	0.14	insignificant	insignificant	1_lt_2_insignificant	random
biofilm_formation_vibrio_cholerae	1.75758	0.147	insignificant	insignificant	1_gt_2_insignificant	random
biosynthesis_of_various_plant_secondary_metabolites	-1.61798	0.15	insignificant	insignificant	1_lt_2_insignificant	random
n_glycan_biosynthesis	-1.60168	0.152	insignificant	insignificant	1_lt_2_insignificant	random
biofilm_formation_pseudomonas_aeruginosa	1.70702	0.156	insignificant	insignificant	1_gt_2_insignificant	random
autophagy_yeast	-1.60579	0.158	insignificant	insignificant	1_lt_2_insignificant	random
ribosome_biogenesis_in_eukaryotes	-1.61532	0.162	insignificant	insignificant	1_lt_2_insignificant	random
amoebiasis	1.56858	0.163	insignificant	insignificant	1_gt_2_insignificant	random
plant_pathogen_interaction	1.51687	0.165	insignificant	insignificant	1_gt_2_insignificant	random
biotin_metabolism	-1.55555	0.172	insignificant	insignificant	1_lt_2_insignificant	random
signaling_proteins	-1.54062	0.185	insignificant	insignificant	1_lt_2_insignificant	random
tropane_piperidine_and_pyridine_alkaloid_biosynthesis	-1.43247	0.191	insignificant	insignificant	1_lt_2_insignificant	random
bacterial_invasion_of_epithelial_cells	1.40289	0.193	insignificant	insignificant	1_gt_2_insignificant	random
drug_metabolism_cytochrome_p450	-1.31888	0.195	insignificant	insignificant	1_lt_2_insignificant	random
glycine_serine_and_threonine_metabolism	-1.38157	0.195	insignificant	insignificant	1_lt_2_insignificant	random
lysosome	1.49182	0.195	insignificant	insignificant	1_gt_2_insignificant	random
antifolate_resistance	1.35056	0.203	insignificant	insignificant	1_gt_2_insignificant	random
glutathione_metabolism	-1.32353	0.205	insignificant	insignificant	1_lt_2_insignificant	random
starch_and_sucrose_metabolism	-1.44013	0.207	insignificant	insignificant	1_lt_2_insignificant	random
pentose_phosphate_pathway	-1.47641	0.208	insignificant	insignificant	1_lt_2_insignificant	random
thiamine_metabolism	-1.36737	0.208	insignificant	insignificant	1_lt_2_insignificant	random
insect_hormone_biosynthesis	-1.38186	0.214	insignificant	insignificant	1_lt_2_insignificant	random
two_component_system	1.35176	0.215	insignificant	insignificant	1_gt_2_insignificant	random
polycomb_repressive_complex	1.52377	0.216	insignificant	insignificant	1_gt_2_insignificant	random
biosynthesis_of_enediyne_antibiotics	1.40604	0.217	insignificant	insignificant	1_gt_2_insignificant	random
parkinson_disease	1.40164	0.231	insignificant	insignificant	1_gt_2_insignificant	random
pathways_of_neurodegeneration_multiple_diseases	-1.32233	0.233	insignificant	insignificant	1_lt_2_insignificant	random
nonribosomal_peptide_structures	1.2537	0.24	insignificant	insignificant	1_gt_2_insignificant	random
chemical_carcinogenesis_reactive_oxygen_species	1.51985	0.241	insignificant	insignificant	1_gt_2_insignificant	random
cytoskeleton_proteins	-1.44265	0.242	insignificant	insignificant	1_lt_2_insignificant	random
rna_polymerase	-1.35079	0.249	insignificant	insignificant	1_lt_2_insignificant	random
ubiquinone_and_other_terpenoid_quinone_biosynthesis	-1.3568	0.25	insignificant	insignificant	1_lt_2_insignificant	random
cytoskeleton_in_muscle_cells	1.16797	0.251	insignificant	insignificant	1_gt_2_insignificant	random
thyroid_hormone_synthesis	1.26987	0.259	insignificant	insignificant	1_gt_2_insignificant	random
biosynthesis_of_ansamycins	-1.27209	0.274	insignificant	insignificant	1_lt_2_insignificant	random
oxidative_phosphorylation	-1.24247	0.274	insignificant	insignificant	1_lt_2_insignificant	random
fructose_and_mannose_metabolism	-1.22478	0.279	insignificant	insignificant	1_lt_2_insignificant	random
photosynthesis_proteins	-1.11104	0.281	insignificant	insignificant	1_lt_2_insignificant	random
renin_angiotensin_system	-1.19958	0.284	insignificant	insignificant	1_lt_2_insignificant	random
photosynthesis	-1.09884	0.29	insignificant	insignificant	1_lt_2_insignificant	random
estrogen_signaling_pathway	-1.19725	0.292	insignificant	insignificant	1_lt_2_insignificant	random
prostate_cancer	-1.19764	0.293	insignificant	insignificant	1_lt_2_insignificant	random
peptidoglycan_biosynthesis_and_degradation_proteins	-1.12779	0.294	insignificant	insignificant	1_lt_2_insignificant	random
il_17_signaling_pathway	-1.18861	0.303	insignificant	insignificant	1_lt_2_insignificant	random
cytokines_and_neuropeptides	1.00595	0.304	insignificant	insignificant	1_gt_2_insignificant	random
cell_growth	1.09247	0.306	insignificant	insignificant	1_gt_2_insignificant	random
huntington_disease	1.10688	0.315	insignificant	insignificant	1_gt_2_insignificant	random
neuroactive_ligand_receptor_interaction	0.961741	0.326	insignificant	insignificant	1_gt_2_insignificant	random
th17_cell_differentiation	-1.12814	0.331	insignificant	insignificant	1_lt_2_insignificant	random
neutrophil_extracellular_trap_formation	-1.01155	0.333	insignificant	insignificant	1_lt_2_insignificant	random
diabetic_cardiomyopathy	1.04208	0.342	insignificant	insignificant	1_gt_2_insignificant	random
fluorobenzoate_degradation	-0.995673	0.364	insignificant	insignificant	1_lt_2_insignificant	random
antigen_processing_and_presentation	-1.00537	0.368	insignificant	insignificant	1_lt_2_insignificant	random
nitrotoluene_degradation	-0.905569	0.397	insignificant	insignificant	1_lt_2_insignificant	random
phosphonate_and_phosphinate_metabolism	0.992021	0.404	insignificant	insignificant	1_gt_2_insignificant	random
cd_molecules	0.820268	0.424	insignificant	insignificant	1_gt_2_insignificant	random
transfer_rna_biogenesis	-0.869458	0.429	insignificant	insignificant	1_lt_2_insignificant	random
virion_hepatitis_viruses	0.834297	0.441	insignificant	insignificant	1_gt_2_insignificant	random
phenazine_biosynthesis	-0.826159	0.443	insignificant	insignificant	1_lt_2_insignificant	random
progesterone_mediated_oocyte_maturation	-0.862307	0.445	insignificant	insignificant	1_lt_2_insignificant	random
salmonella_infection	0.964096	0.451	insignificant	insignificant	1_gt_2_insignificant	random
mapk_signaling_pathway_plant	0.7567	0.455	insignificant	insignificant	1_gt_2_insignificant	random
viral_proteins	0.90911	0.463	insignificant	insignificant	1_gt_2_insignificant	random
protein_digestion_and_absorption	0.744296	0.47	insignificant	insignificant	1_gt_2_insignificant	random
systemic_lupus_erythematosus	-0.701589	0.479	insignificant	insignificant	1_lt_2_insignificant	random
drug_metabolism_other_enzymes	0.780546	0.481	insignificant	insignificant	1_gt_2_insignificant	random
inositol_phosphate_metabolism	-0.668167	0.491	insignificant	insignificant	1_lt_2_insignificant	random
human_papillomavirus_infection	0.675877	0.492	insignificant	insignificant	1_gt_2_insignificant	random
ribosome	-0.69303	0.497	insignificant	insignificant	1_lt_2_insignificant	random
hif_1_signaling_pathway	0.640712	0.504	insignificant	insignificant	1_gt_2_insignificant	random
lipoic_acid_metabolism	-0.656256	0.525	insignificant	insignificant	1_lt_2_insignificant	random
biosynthesis_of_various_antibiotics	0.726718	0.531	insignificant	insignificant	1_gt_2_insignificant	random
longevity_regulating_pathway_worm	-0.63105	0.531	insignificant	insignificant	1_lt_2_insignificant	random
biosynthesis_of_vancomycin_group_antibiotics	-0.706339	0.541	insignificant	insignificant	1_lt_2_insignificant	random
cyanoamino_acid_metabolism	0.638333	0.571	insignificant	insignificant	1_gt_2_insignificant	random
cell_cycle_caulobacter	-0.580344	0.588	insignificant	insignificant	1_lt_2_insignificant	random
ribosome_biogenesis	-0.5701	0.599	insignificant	insignificant	1_lt_2_insignificant	random
nod_like_receptor_signaling_pathway	-0.530525	0.603	insignificant	insignificant	1_lt_2_insignificant	random
atp_dependent_chromatin_remodeling	0.494319	0.609	insignificant	insignificant	1_gt_2_insignificant	random
chemical_carcinogenesis_receptor_activation	0.500616	0.615	insignificant	insignificant	1_gt_2_insignificant	random
epithelial_cell_signaling_in_helicobacter_pylori_infection	-0.518324	0.62	insignificant	insignificant	1_lt_2_insignificant	random
spliceosome	0.497505	0.651	insignificant	insignificant	1_gt_2_insignificant	random
sesquiterpenoid_and_triterpenoid_biosynthesis	0.389572	0.66	insignificant	insignificant	1_gt_2_insignificant	random
rheumatoid_arthritis	0.419731	0.681	insignificant	insignificant	1_gt_2_insignificant	random
cushing_syndrome	0.3051	0.697	insignificant	insignificant	1_gt_2_insignificant	random
degradation_of_flavonoids	-0.481697	0.7	insignificant	insignificant	1_lt_2_insignificant	random
renal_cell_carcinoma	0.279412	0.714	insignificant	insignificant	1_gt_2_insignificant	random
ether_lipid_metabolism	-0.328312	0.717	insignificant	insignificant	1_lt_2_insignificant	random
retrograde_endocannabinoid_signaling	0.359845	0.719	insignificant	insignificant	1_gt_2_insignificant	random
cholesterol_metabolism	0.302701	0.735	insignificant	insignificant	1_gt_2_insignificant	random
chaperones_and_folding_catalysts	0.382268	0.736	insignificant	insignificant	1_gt_2_insignificant	random
fatty_acid_biosynthesis	-0.341395	0.739	insignificant	insignificant	1_lt_2_insignificant	random
osteoclast_differentiation	-0.374028	0.744	insignificant	insignificant	1_lt_2_insignificant	random
protein_kinases	-0.298799	0.747	insignificant	insignificant	1_lt_2_insignificant	random
type_ii_diabetes_mellitus	0.285716	0.757	insignificant	insignificant	1_gt_2_insignificant	random
carbon_fixation_by_calvin_cycle	0.247515	0.764	insignificant	insignificant	1_gt_2_insignificant	random
penicillin_and_cephalosporin_biosynthesis	0.310625	0.765	insignificant	insignificant	1_gt_2_insignificant	random
one_carbon_pool_by_folate	-0.398261	0.777	insignificant	insignificant	1_lt_2_insignificant	random
metabolism_of_xenobiotics_by_cytochrome_p450	0.293903	0.799	insignificant	insignificant	1_gt_2_insignificant	random
phosphatidylinositol_signaling_system	-0.261495	0.81	insignificant	insignificant	1_lt_2_insignificant	random
phosphotransferase_system_pts	-0.163183	0.832	insignificant	insignificant	1_lt_2_insignificant	random
prokaryotic_defense_system	0.161042	0.856	insignificant	insignificant	1_gt_2_insignificant	random
viral_carcinogenesis	0.132938	0.863	insignificant	insignificant	1_gt_2_insignificant	random
riboflavin_metabolism	0.209147	0.877	insignificant	insignificant	1_gt_2_insignificant	random
longevity_regulating_pathway	0.128273	0.893	insignificant	insignificant	1_gt_2_insignificant	random
axon_regeneration	-0.100872	0.895	insignificant	insignificant	1_lt_2_insignificant	random
translation_factors	0.144241	0.895	insignificant	insignificant	1_gt_2_insignificant	random
indole_alkaloid_biosynthesis	-0.101496	0.896	insignificant	insignificant	1_lt_2_insignificant	random
coronavirus_disease_covid_19	-0.111762	0.903	insignificant	insignificant	1_lt_2_insignificant	random
acarbose_and_validamycin_biosynthesis	-0.091734	0.923	insignificant	insignificant	1_lt_2_insignificant	random
transport	-0.118447	0.927	insignificant	insignificant	1_lt_2_insignificant	random
pyrimidine_metabolism	-0.0329146	0.968	insignificant	insignificant	1_lt_2_insignificant	random
cobalamin_transport_and_metabolism	-0.0494104	0.969	insignificant	insignificant	1_lt_2_insignificant	random
ampk_signaling_pathway	0.00385907	0.983	insignificant	insignificant	1_gt_2_insignificant	random
polyketide_sugar_unit_biosynthesis	-0.0251046	0.985	insignificant	insignificant	1_lt_2_insignificant	random

## Sheet: feces_3
gene_group	treatment_dried_vs_frozen_PTM_test_statistic	treatment_dried_vs_frozen_PTM_Pvalue	treatment_dried_vs_frozen_PTM_significant	treatment_dried_vs_frozen_PTM_significant_Bonferroni	treatment_dried_vs_frozen_PTM_trend	treatment_dried_vs_frozen_PTM_pattern
adipocytokine_signaling_pathway	-8.47839	0	significant	significant	1_lt_2_significant	1_lt_2_significant
alanine_aspartate_and_glutamate_metabolism	-9.99723	0	significant	significant	1_lt_2_significant	1_lt_2_significant
amino_sugar_and_nucleotide_sugar_metabolism	-5.71932	0	significant	significant	1_lt_2_significant	1_lt_2_significant
aminobenzoate_degradation	-3.31171	0	significant	significant	1_lt_2_significant	1_lt_2_significant
amyotrophic_lateral_sclerosis	-5.02435	0	significant	significant	1_lt_2_significant	1_lt_2_significant
antigen_processing_and_presentation	-6.96143	0	significant	significant	1_lt_2_significant	1_lt_2_significant
apoptosis_fly	-6.39931	0	significant	significant	1_lt_2_significant	1_lt_2_significant
arabinogalactan_biosynthesis_mycobacterium	-13.685	0	significant	significant	1_lt_2_significant	1_lt_2_significant
arginine_and_proline_metabolism	-10.1129	0	significant	significant	1_lt_2_significant	1_lt_2_significant
arginine_biosynthesis	-6.79239	0	significant	significant	1_lt_2_significant	1_lt_2_significant
bacterial_invasion_of_epithelial_cells	4.31699	0	significant	significant	1_gt_2_significant	1_gt_2_significant
bacterial_secretion_system	-12.6584	0	significant	significant	1_lt_2_significant	1_lt_2_significant
bacterial_toxins	-8.31498	0	significant	significant	1_lt_2_significant	1_lt_2_significant
base_excision_repair	-4.49569	0	significant	significant	1_lt_2_significant	1_lt_2_significant
biofilm_formation_vibrio_cholerae	-8.22896	0	significant	significant	1_lt_2_significant	1_lt_2_significant
biotin_metabolism	-11.7299	0	significant	significant	1_lt_2_significant	1_lt_2_significant
c5_branched_dibasic_acid_metabolism	-9.99427	0	significant	significant	1_lt_2_significant	1_lt_2_significant
carbohydrate_digestion_and_absorption	12.5548	0	significant	significant	1_gt_2_significant	1_gt_2_significant
carbon_fixation_by_calvin_cycle	-12.4797	0	significant	significant	1_lt_2_significant	1_lt_2_significant
cationic_antimicrobial_peptide_camp_resistance	-6.23964	0	significant	significant	1_lt_2_significant	1_lt_2_significant
cell_cycle_caulobacter	-5.58324	0	significant	significant	1_lt_2_significant	1_lt_2_significant
chemical_carcinogenesis_reactive_oxygen_species	-6.62103	0	significant	significant	1_lt_2_significant	1_lt_2_significant
chemical_carcinogenesis_receptor_activation	-6.92783	0	significant	significant	1_lt_2_significant	1_lt_2_significant
chloroalkane_and_chloroalkene_degradation	5.37897	0	significant	significant	1_gt_2_significant	1_gt_2_significant
cholesterol_metabolism	-6.47924	0	significant	significant	1_lt_2_significant	1_lt_2_significant
chromosome_and_associated_proteins	-5.41781	0	significant	significant	1_lt_2_significant	1_lt_2_significant
cobalamin_transport_and_metabolism	-16.5501	0	significant	significant	1_lt_2_significant	1_lt_2_significant
cushing_syndrome	-5.8708	0	significant	significant	1_lt_2_significant	1_lt_2_significant
cysteine_and_methionine_metabolism	-14.4133	0	significant	significant	1_lt_2_significant	1_lt_2_significant
cytoskeleton_in_muscle_cells	-4.61728	0	significant	significant	1_lt_2_significant	1_lt_2_significant
diabetic_cardiomyopathy	-4.84583	0	significant	significant	1_lt_2_significant	1_lt_2_significant
energy_metabolism	-4.85595	0	significant	significant	1_lt_2_significant	1_lt_2_significant
estrogen_signaling_pathway	-7.11369	0	significant	significant	1_lt_2_significant	1_lt_2_significant
exopolysaccharide_biosynthesis	-7.28824	0	significant	significant	1_lt_2_significant	1_lt_2_significant
exosome	-15.9289	0	significant	significant	1_lt_2_significant	1_lt_2_significant
fatty_acid_biosynthesis	-11.5364	0	significant	significant	1_lt_2_significant	1_lt_2_significant
flavone_and_flavonol_biosynthesis	4.79105	0	significant	significant	1_gt_2_significant	1_gt_2_significant
foxo_signaling_pathway	-11.1247	0	significant	significant	1_lt_2_significant	1_lt_2_significant
gabaergic_synapse	-3.73441	0	significant	significant	1_lt_2_significant	1_lt_2_significant
glucosinolate_biosynthesis	-9.23832	0	significant	significant	1_lt_2_significant	1_lt_2_significant
glutamatergic_synapse	-3.62682	0	significant	significant	1_lt_2_significant	1_lt_2_significant
glycine_serine_and_threonine_metabolism	-13.2235	0	significant	significant	1_lt_2_significant	1_lt_2_significant
glycolysis_gluconeogenesis	-19.3355	0	significant	significant	1_lt_2_significant	1_lt_2_significant
glycosphingolipid_biosynthesis_lacto_and_neolacto_series	9.417	0	significant	significant	1_gt_2_significant	1_gt_2_significant
glycosyltransferases	-9.90215	0	significant	significant	1_lt_2_significant	1_lt_2_significant
glyoxylate_and_dicarboxylate_metabolism	-8.39661	0	significant	significant	1_lt_2_significant	1_lt_2_significant
hif_1_signaling_pathway	-6.31786	0	significant	significant	1_lt_2_significant	1_lt_2_significant
human_papillomavirus_infection	-3.37714	0	significant	significant	1_lt_2_significant	1_lt_2_significant
human_t_cell_leukemia_virus_1_infection	-6.96259	0	significant	significant	1_lt_2_significant	1_lt_2_significant
il_17_signaling_pathway	-7.11369	0	significant	significant	1_lt_2_significant	1_lt_2_significant
isoquinoline_alkaloid_biosynthesis	-7.82763	0	significant	significant	1_lt_2_significant	1_lt_2_significant
lipid_biosynthesis_proteins	-11.8686	0	significant	significant	1_lt_2_significant	1_lt_2_significant
lipopolysaccharide_biosynthesis	-8.65062	0	significant	significant	1_lt_2_significant	1_lt_2_significant
longevity_regulating_pathway_worm	-11.0304	0	significant	significant	1_lt_2_significant	1_lt_2_significant
lysine_biosynthesis	-10.2175	0	significant	significant	1_lt_2_significant	1_lt_2_significant
lysine_degradation	-13.4391	0	significant	significant	1_lt_2_significant	1_lt_2_significant
mapk_signaling_pathway_fly	-5.33908	0	significant	significant	1_lt_2_significant	1_lt_2_significant
mapk_signaling_pathway_plant	-11.6292	0	significant	significant	1_lt_2_significant	1_lt_2_significant
meiosis_yeast	-4.35892	0	significant	significant	1_lt_2_significant	1_lt_2_significant
messenger_rna_biogenesis	-9.5465	0	significant	significant	1_lt_2_significant	1_lt_2_significant
methane_metabolism	-5.04683	0	significant	significant	1_lt_2_significant	1_lt_2_significant
mineral_absorption	-3.57223	0	significant	significant	1_lt_2_significant	1_lt_2_significant
mitochondrial_biogenesis	-7.5529	0	significant	significant	1_lt_2_significant	1_lt_2_significant
mitophagy_animal	-12.1335	0	significant	significant	1_lt_2_significant	1_lt_2_significant
monobactam_biosynthesis	-9.0461	0	significant	significant	1_lt_2_significant	1_lt_2_significant
neuroactive_ligand_receptor_interaction	-6.4816	0	significant	significant	1_lt_2_significant	1_lt_2_significant
nicotinate_and_nicotinamide_metabolism	-10.6829	0	significant	significant	1_lt_2_significant	1_lt_2_significant
novobiocin_biosynthesis	-8.68086	0	significant	significant	1_lt_2_significant	1_lt_2_significant
nucleotide_metabolism	6.13074	0	significant	significant	1_gt_2_significant	1_gt_2_significant
o_antigen_repeat_unit_biosynthesis	-4.59485	0	significant	significant	1_lt_2_significant	1_lt_2_significant
osteoclast_differentiation	4.7877	0	significant	significant	1_gt_2_significant	1_gt_2_significant
other_carbon_fixation_pathways	-13.2468	0	significant	significant	1_lt_2_significant	1_lt_2_significant
other_glycan_degradation	-4.39903	0	significant	significant	1_lt_2_significant	1_lt_2_significant
pantothenate_and_coa_biosynthesis	-16.7831	0	significant	significant	1_lt_2_significant	1_lt_2_significant
pathogenic_escherichia_coli_infection	-11.4398	0	significant	significant	1_lt_2_significant	1_lt_2_significant
pathways_of_neurodegeneration_multiple_diseases	-5.00695	0	significant	significant	1_lt_2_significant	1_lt_2_significant
peptidoglycan_biosynthesis	-4.95374	0	significant	significant	1_lt_2_significant	1_lt_2_significant
peroxisome	-5.80619	0	significant	significant	1_lt_2_significant	1_lt_2_significant
pertussis	-9.04769	0	significant	significant	1_lt_2_significant	1_lt_2_significant
pi3k_akt_signaling_pathway	-8.4263	0	significant	significant	1_lt_2_significant	1_lt_2_significant
plant_pathogen_interaction	-14.0947	0	significant	significant	1_lt_2_significant	1_lt_2_significant
ppar_signaling_pathway	-9.98056	0	significant	significant	1_lt_2_significant	1_lt_2_significant
prenyltransferases	-10.723	0	significant	significant	1_lt_2_significant	1_lt_2_significant
prodigiosin_biosynthesis	-8.35932	0	significant	significant	1_lt_2_significant	1_lt_2_significant
progesterone_mediated_oocyte_maturation	-6.91321	0	significant	significant	1_lt_2_significant	1_lt_2_significant
prostate_cancer	-7.1144	0	significant	significant	1_lt_2_significant	1_lt_2_significant
protein_export	-8.42625	0	significant	significant	1_lt_2_significant	1_lt_2_significant
protein_phosphatases_and_associated_proteins	-12.9293	0	significant	significant	1_lt_2_significant	1_lt_2_significant
protein_processing_in_endoplasmic_reticulum	-6.00984	0	significant	significant	1_lt_2_significant	1_lt_2_significant
proteoglycans_in_cancer	-6.22737	0	significant	significant	1_lt_2_significant	1_lt_2_significant
purine_metabolism	-9.08446	0	significant	significant	1_lt_2_significant	1_lt_2_significant
pyrimidine_metabolism	-6.90928	0	significant	significant	1_lt_2_significant	1_lt_2_significant
renal_cell_carcinoma	-5.8708	0	significant	significant	1_lt_2_significant	1_lt_2_significant
retinol_metabolism	-7.52011	0	significant	significant	1_lt_2_significant	1_lt_2_significant
rheumatoid_arthritis	4.91575	0	significant	significant	1_gt_2_significant	1_gt_2_significant
ribosome	-6.29474	0	significant	significant	1_lt_2_significant	1_lt_2_significant
ribosome_biogenesis	-8.89676	0	significant	significant	1_lt_2_significant	1_lt_2_significant
sphingolipid_metabolism	-6.58422	0	significant	significant	1_lt_2_significant	1_lt_2_significant
spinocerebellar_ataxia	-7.02178	0	significant	significant	1_lt_2_significant	1_lt_2_significant
staphylococcus_aureus_infection	4.48136	0	significant	significant	1_gt_2_significant	1_gt_2_significant
starch_and_sucrose_metabolism	-4.06575	0	significant	significant	1_lt_2_significant	1_lt_2_significant
structural_proteins	-8.30705	0	significant	significant	1_lt_2_significant	1_lt_2_significant
sulfur_metabolism	-7.74424	0	significant	significant	1_lt_2_significant	1_lt_2_significant
taurine_and_hypotaurine_metabolism	-4.34376	0	significant	significant	1_lt_2_significant	1_lt_2_significant
th17_cell_differentiation	-7.11427	0	significant	significant	1_lt_2_significant	1_lt_2_significant
thiamine_metabolism	-9.75978	0	significant	significant	1_lt_2_significant	1_lt_2_significant
transcription_factors	-3.93156	0	significant	significant	1_lt_2_significant	1_lt_2_significant
transcription_machinery	-9.69977	0	significant	significant	1_lt_2_significant	1_lt_2_significant
transfer_rna_biogenesis	-5.97925	0	significant	significant	1_lt_2_significant	1_lt_2_significant
translation_factors	-6.90075	0	significant	significant	1_lt_2_significant	1_lt_2_significant
transport	-6.71516	0	significant	significant	1_lt_2_significant	1_lt_2_significant
tropane_piperidine_and_pyridine_alkaloid_biosynthesis	-12.206	0	significant	significant	1_lt_2_significant	1_lt_2_significant
tuberculosis	-7.36057	0	significant	significant	1_lt_2_significant	1_lt_2_significant
type_ii_diabetes_mellitus	-3.51905	0	significant	significant	1_lt_2_significant	1_lt_2_significant
ubiquinone_and_other_terpenoid_quinone_biosynthesis	-7.72536	0	significant	significant	1_lt_2_significant	1_lt_2_significant
ubiquitin_system	6.60361	0	significant	significant	1_gt_2_significant	1_gt_2_significant
valine_leucine_and_isoleucine_degradation	-7.62737	0	significant	significant	1_lt_2_significant	1_lt_2_significant
vancomycin_resistance	-7.46106	0	significant	significant	1_lt_2_significant	1_lt_2_significant
various_types_of_n_glycan_biosynthesis	-3.73838	0	significant	significant	1_lt_2_significant	1_lt_2_significant
viral_proteins	14.8844	0	significant	significant	1_gt_2_significant	1_gt_2_significant
alzheimer_disease	-5.95943	0.001	significant	insignificant	1_lt_2_significant	1_lt_2_significant
aminoacyl_trna_biosynthesis	-4.51615	0.001	significant	insignificant	1_lt_2_significant	1_lt_2_significant
biosynthesis_of_various_antibiotics	-6.66626	0.001	significant	insignificant	1_lt_2_significant	1_lt_2_significant
central_carbon_metabolism_in_cancer	-4.68793	0.001	significant	insignificant	1_lt_2_significant	1_lt_2_significant
cilium_and_associated_proteins	-11.0165	0.001	significant	insignificant	1_lt_2_significant	1_lt_2_significant
cytoskeleton_proteins	-7.73475	0.001	significant	insignificant	1_lt_2_significant	1_lt_2_significant
epithelial_cell_signaling_in_helicobacter_pylori_infection	-3.69404	0.001	significant	insignificant	1_lt_2_significant	1_lt_2_significant
fructose_and_mannose_metabolism	-4.43394	0.001	significant	insignificant	1_lt_2_significant	1_lt_2_significant
glucagon_signaling_pathway	-3.24649	0.001	significant	insignificant	1_lt_2_significant	1_lt_2_significant
glycerophospholipid_metabolism	-10.8432	0.001	significant	insignificant	1_lt_2_significant	1_lt_2_significant
glycosphingolipid_biosynthesis_globo_and_isoglobo_series	-4.17634	0.001	significant	insignificant	1_lt_2_significant	1_lt_2_significant
glycosylphosphatidylinositol_gpi_anchored_proteins	-5.99659	0.001	significant	insignificant	1_lt_2_significant	1_lt_2_significant
hepatocellular_carcinoma	-6.18987	0.001	significant	insignificant	1_lt_2_significant	1_lt_2_significant
inositol_phosphate_metabolism	-5.95691	0.001	significant	insignificant	1_lt_2_significant	1_lt_2_significant
longevity_regulating_pathway_multiple_species	-8.01639	0.001	significant	insignificant	1_lt_2_significant	1_lt_2_significant
micrornas_in_cancer	-4.40847	0.001	significant	insignificant	1_lt_2_significant	1_lt_2_significant
one_carbon_pool_by_folate	-5.73083	0.001	significant	insignificant	1_lt_2_significant	1_lt_2_significant
pathways_in_cancer	-9.24231	0.001	significant	insignificant	1_lt_2_significant	1_lt_2_significant
peptidases_and_inhibitors	-12.3864	0.001	significant	insignificant	1_lt_2_significant	1_lt_2_significant
peptidoglycan_biosynthesis_and_degradation_proteins	-4.43507	0.001	significant	insignificant	1_lt_2_significant	1_lt_2_significant
phenazine_biosynthesis	-3.31395	0.001	significant	insignificant	1_lt_2_significant	1_lt_2_significant
phenylalanine_metabolism	-11.7557	0.001	significant	insignificant	1_lt_2_significant	1_lt_2_significant
platinum_drug_resistance	-5.03257	0.001	significant	insignificant	1_lt_2_significant	1_lt_2_significant
polyketide_biosynthesis_proteins	3.76688	0.001	significant	insignificant	1_gt_2_significant	1_gt_2_significant
porphyrin_metabolism	-3.73723	0.001	significant	insignificant	1_lt_2_significant	1_lt_2_significant
primary_bile_acid_biosynthesis	-7.7419	0.001	significant	insignificant	1_lt_2_significant	1_lt_2_significant
prokaryotic_defense_system	-5.72307	0.001	significant	insignificant	1_lt_2_significant	1_lt_2_significant
proteasome	-7.17773	0.001	significant	insignificant	1_lt_2_significant	1_lt_2_significant
protein_processing	-5.72913	0.001	significant	insignificant	1_lt_2_significant	1_lt_2_significant
ribosome_biogenesis_in_eukaryotes	-3.95474	0.001	significant	insignificant	1_lt_2_significant	1_lt_2_significant
rna_degradation	-10.3347	0.001	significant	insignificant	1_lt_2_significant	1_lt_2_significant
rna_polymerase	-3.72919	0.001	significant	insignificant	1_lt_2_significant	1_lt_2_significant
secondary_bile_acid_biosynthesis	-6.56115	0.001	significant	insignificant	1_lt_2_significant	1_lt_2_significant
secondary_metabolism	-5.41385	0.001	significant	insignificant	1_lt_2_significant	1_lt_2_significant
secretion_system	-6.74367	0.001	significant	insignificant	1_lt_2_significant	1_lt_2_significant
selenocompound_metabolism	-6.71589	0.001	significant	insignificant	1_lt_2_significant	1_lt_2_significant
signaling_proteins	-21.1991	0.001	significant	insignificant	1_lt_2_significant	1_lt_2_significant
terpenoid_backbone_biosynthesis	-12.9488	0.001	significant	insignificant	1_lt_2_significant	1_lt_2_significant
thermogenesis	-3.19323	0.001	significant	insignificant	1_lt_2_significant	1_lt_2_significant
tryptophan_metabolism	-11.1505	0.001	significant	insignificant	1_lt_2_significant	1_lt_2_significant
type_i_diabetes_mellitus	-5.72472	0.001	significant	insignificant	1_lt_2_significant	1_lt_2_significant
tyrosine_metabolism	-9.73781	0.001	significant	insignificant	1_lt_2_significant	1_lt_2_significant
viral_carcinogenesis	-3.03808	0.001	significant	insignificant	1_lt_2_significant	1_lt_2_significant
beta_alanine_metabolism	-4.07197	0.002	significant	insignificant	1_lt_2_significant	1_lt_2_significant
biosynthesis_of_siderophore_group_nonribosomal_peptides	4.85687	0.002	significant	insignificant	1_gt_2_significant	1_gt_2_significant
chaperones_and_folding_catalysts	-15.2041	0.002	significant	insignificant	1_lt_2_significant	1_lt_2_significant
citrate_cycle_tca_cycle	-8.35685	0.002	significant	insignificant	1_lt_2_significant	1_lt_2_significant
cytokines_and_neuropeptides	21.9837	0.002	significant	insignificant	1_gt_2_significant	1_gt_2_significant
d_amino_acid_metabolism	-7.7496	0.002	significant	insignificant	1_lt_2_significant	1_lt_2_significant
dioxin_degradation	-2.99586	0.002	significant	insignificant	1_lt_2_significant	1_lt_2_significant
dna_repair_and_recombination_proteins	-4.867	0.002	significant	insignificant	1_lt_2_significant	1_lt_2_significant
histidine_metabolism	-9.79275	0.002	significant	insignificant	1_lt_2_significant	1_lt_2_significant
huntington_disease	-4.2196	0.002	significant	insignificant	1_lt_2_significant	1_lt_2_significant
lipid_and_atherosclerosis	-10.1695	0.002	significant	insignificant	1_lt_2_significant	1_lt_2_significant
lipoic_acid_metabolism	-5.6976	0.002	significant	insignificant	1_lt_2_significant	1_lt_2_significant
lipopolysaccharide_biosynthesis_proteins	-10.6402	0.002	significant	insignificant	1_lt_2_significant	1_lt_2_significant
longevity_regulating_pathway	-8.58157	0.002	significant	insignificant	1_lt_2_significant	1_lt_2_significant
n_glycan_biosynthesis	-7.53467	0.002	significant	insignificant	1_lt_2_significant	1_lt_2_significant
nonribosomal_peptide_structures	3.673	0.002	significant	insignificant	1_gt_2_significant	1_gt_2_significant
oxidative_phosphorylation	-10.0466	0.002	significant	insignificant	1_lt_2_significant	1_lt_2_significant
phosphonate_and_phosphinate_metabolism	-5.91064	0.002	significant	insignificant	1_lt_2_significant	1_lt_2_significant
propanoate_metabolism	-3.415	0.002	significant	insignificant	1_lt_2_significant	1_lt_2_significant
proximal_tubule_bicarbonate_reclamation	-12.1913	0.002	significant	insignificant	1_lt_2_significant	1_lt_2_significant
thyroid_hormone_synthesis	-5.38894	0.002	significant	insignificant	1_lt_2_significant	1_lt_2_significant
transporters	-9.58049	0.002	significant	insignificant	1_lt_2_significant	1_lt_2_significant
amino_acid_related_enzymes	-6.8172	0.003	significant	insignificant	1_lt_2_significant	1_lt_2_significant
apoptosis	-7.70061	0.003	significant	insignificant	1_lt_2_significant	1_lt_2_significant
ascorbate_and_aldarate_metabolism	-8.77814	0.003	significant	insignificant	1_lt_2_significant	1_lt_2_significant
carbapenem_biosynthesis	-6.29671	0.003	significant	insignificant	1_lt_2_significant	1_lt_2_significant
cyanoamino_acid_metabolism	-3.40376	0.003	significant	insignificant	1_lt_2_significant	1_lt_2_significant
homologous_recombination	-4.97883	0.003	significant	insignificant	1_lt_2_significant	1_lt_2_significant
membrane_trafficking	-7.71191	0.003	significant	insignificant	1_lt_2_significant	1_lt_2_significant
mycolic_acid_biosynthesis	-6.67478	0.003	significant	insignificant	1_lt_2_significant	1_lt_2_significant
o_antigen_nucleotide_sugar_biosynthesis	-5.74752	0.003	significant	insignificant	1_lt_2_significant	1_lt_2_significant
pancreatic_secretion	14.7798	0.003	significant	insignificant	1_gt_2_significant	1_gt_2_significant
polycomb_repressive_complex	7.81097	0.003	significant	insignificant	1_gt_2_significant	1_gt_2_significant
pyruvate_metabolism	-9.61059	0.003	significant	insignificant	1_lt_2_significant	1_lt_2_significant
riboflavin_metabolism	-4.99014	0.003	significant	insignificant	1_lt_2_significant	1_lt_2_significant
salivary_secretion	14.7798	0.003	significant	insignificant	1_gt_2_significant	1_gt_2_significant
streptomycin_biosynthesis	-5.40972	0.003	significant	insignificant	1_lt_2_significant	1_lt_2_significant
valine_leucine_and_isoleucine_biosynthesis	-13.913	0.003	significant	insignificant	1_lt_2_significant	1_lt_2_significant
xylene_degradation	-2.99629	0.003	significant	insignificant	1_lt_2_significant	1_lt_2_significant
biofilm_formation_escherichia_coli	-4.44741	0.004	significant	insignificant	1_lt_2_significant	1_lt_2_significant
butanoate_metabolism	-8.28141	0.004	significant	insignificant	1_lt_2_significant	1_lt_2_significant
cell_motility	-5.20454	0.004	significant	insignificant	1_lt_2_significant	1_lt_2_significant
galactose_metabolism	-9.55331	0.004	significant	insignificant	1_lt_2_significant	1_lt_2_significant
glycerolipid_metabolism	-7.94088	0.004	significant	insignificant	1_lt_2_significant	1_lt_2_significant
mapk_signaling_pathway_yeast	-11.8771	0.004	significant	insignificant	1_lt_2_significant	1_lt_2_significant
pentose_phosphate_pathway	-6.41452	0.004	significant	insignificant	1_lt_2_significant	1_lt_2_significant
phenylalanine_tyrosine_and_tryptophan_biosynthesis	-9.99265	0.004	significant	insignificant	1_lt_2_significant	1_lt_2_significant
quorum_sensing	-8.1994	0.004	significant	insignificant	1_lt_2_significant	1_lt_2_significant
salmonella_infection	-12.3153	0.004	significant	insignificant	1_lt_2_significant	1_lt_2_significant
zeatin_biosynthesis	-10.4987	0.004	significant	insignificant	1_lt_2_significant	1_lt_2_significant
ampk_signaling_pathway	-6.86378	0.005	significant	insignificant	1_lt_2_significant	1_lt_2_significant
benzoate_degradation	-5.44588	0.005	significant	insignificant	1_lt_2_significant	1_lt_2_significant
ferroptosis	-7.1232	0.005	significant	insignificant	1_lt_2_significant	1_lt_2_significant
fluid_shear_stress_and_atherosclerosis	-8.57364	0.005	significant	insignificant	1_lt_2_significant	1_lt_2_significant
folate_biosynthesis	-5.87657	0.005	significant	insignificant	1_lt_2_significant	1_lt_2_significant
glutathione_metabolism	-8.0898	0.005	significant	insignificant	1_lt_2_significant	1_lt_2_significant
shigellosis	3.60439	0.005	significant	insignificant	1_gt_2_significant	1_gt_2_significant
naphthalene_degradation	3.29163	0.008	significant	insignificant	1_gt_2_significant	1_gt_2_significant
phosphatidylinositol_signaling_system	-3.93578	0.008	significant	insignificant	1_lt_2_significant	1_lt_2_significant
sulfur_relay_system	-3.26379	0.008	significant	insignificant	1_lt_2_significant	1_lt_2_significant
fat_digestion_and_absorption	-2.48708	0.011	significant	insignificant	1_lt_2_significant	1_lt_2_significant
legionellosis	-3.16057	0.012	significant	insignificant	1_lt_2_significant	1_lt_2_significant
glycan_metabolism	2.52558	0.013	significant	insignificant	1_gt_2_significant	1_gt_2_significant
mannose_type_o_glycan_biosynthesis	-3.30696	0.013	significant	insignificant	1_lt_2_significant	1_lt_2_significant
ether_lipid_metabolism	3.03037	0.014	significant	insignificant	1_gt_2_significant	1_gt_2_significant
glycosphingolipid_biosynthesis_ganglio_series	-3.35954	0.015	significant	insignificant	1_lt_2_significant	1_lt_2_significant
nucleotide_excision_repair	-3.49505	0.015	significant	insignificant	1_lt_2_significant	1_lt_2_significant
limonene_degradation	3.17043	0.017	significant	insignificant	1_gt_2_significant	1_gt_2_significant
phosphotransferase_system_pts	-2.88981	0.017	significant	insignificant	1_lt_2_significant	1_lt_2_significant
caprolactam_degradation	2.99852	0.02	significant	insignificant	1_gt_2_significant	1_gt_2_significant
phenylpropanoid_biosynthesis	-2.65656	0.02	significant	insignificant	1_lt_2_significant	1_lt_2_significant
nitrogen_metabolism	-2.92662	0.024	significant	insignificant	1_lt_2_significant	1_lt_2_significant
thyroid_hormone_signaling_pathway	-2.56287	0.024	significant	insignificant	1_lt_2_significant	1_lt_2_significant
plant_hormone_signal_transduction	-2.58522	0.025	significant	insignificant	1_lt_2_significant	1_lt_2_significant
nitrotoluene_degradation	2.90508	0.026	significant	insignificant	1_gt_2_significant	1_gt_2_significant
non_homologous_end_joining	2.9632	0.027	significant	insignificant	1_gt_2_significant	1_gt_2_significant
necroptosis	-3.09289	0.028	significant	insignificant	1_lt_2_significant	1_lt_2_significant
mismatch_repair	-2.61956	0.03	significant	insignificant	1_lt_2_significant	1_lt_2_significant
regulation_of_lipolysis_in_adipocytes	2.71704	0.031	significant	insignificant	1_gt_2_significant	1_gt_2_significant
vitamin_b6_metabolism	-3.32356	0.031	significant	insignificant	1_lt_2_significant	1_lt_2_significant
dna_replication_proteins	-2.67615	0.041	significant	insignificant	1_lt_2_significant	1_lt_2_significant
primary_immunodeficiency	-3.30568	0.041	significant	insignificant	1_lt_2_significant	1_lt_2_significant
teichoic_acid_biosynthesis	-2.45504	0.042	significant	insignificant	1_lt_2_significant	1_lt_2_significant
metabolism_of_xenobiotics_by_cytochrome_p450	-2.60479	0.043	significant	insignificant	1_lt_2_significant	1_lt_2_significant
protein_kinases	-2.31503	0.044	significant	insignificant	1_lt_2_significant	1_lt_2_significant
two_component_system	-2.25033	0.047	significant	insignificant	1_lt_2_significant	1_lt_2_significant
parkinson_disease	-2.59061	0.048	significant	insignificant	1_lt_2_significant	1_lt_2_significant
cd_molecules	-2.14753	0.051	insignificant	insignificant	1_lt_2_insignificant	random
fatty_acid_degradation	-2.16558	0.051	insignificant	insignificant	1_lt_2_insignificant	random
protein_digestion_and_absorption	-2.17479	0.053	insignificant	insignificant	1_lt_2_insignificant	random
virion_hepatitis_viruses	-2.06835	0.053	insignificant	insignificant	1_lt_2_insignificant	random
bacterial_motility_proteins	2.2477	0.057	insignificant	insignificant	1_gt_2_insignificant	random
bacterial_chemotaxis	2.46897	0.059	insignificant	insignificant	1_gt_2_insignificant	random
biofilm_formation_pseudomonas_aeruginosa	-2.45902	0.068	insignificant	insignificant	1_lt_2_insignificant	random
dna_replication	-2.18285	0.071	insignificant	insignificant	1_lt_2_insignificant	random
lipoarabinomannan_lam_biosynthesis	2.25535	0.078	insignificant	insignificant	1_gt_2_insignificant	random
neomycin_kanamycin_and_gentamicin_biosynthesis	-2.37056	0.079	insignificant	insignificant	1_lt_2_insignificant	random
biosynthesis_of_various_plant_secondary_metabolites	-2.14532	0.081	insignificant	insignificant	1_lt_2_insignificant	random
abc_transporters	-1.78067	0.097	insignificant	insignificant	1_lt_2_insignificant	random
drug_metabolism_other_enzymes	-1.71658	0.099	insignificant	insignificant	1_lt_2_insignificant	random
beta_lactam_resistance	-1.75139	0.107	insignificant	insignificant	1_lt_2_insignificant	random
glycosaminoglycan_degradation	-2.08144	0.107	insignificant	insignificant	1_lt_2_insignificant	random
pentose_and_glucuronate_interconversions	-1.71693	0.113	insignificant	insignificant	1_lt_2_insignificant	random
mrna_surveillance_pathway	-2.00762	0.116	insignificant	insignificant	1_lt_2_insignificant	random
penicillin_and_cephalosporin_biosynthesis	-1.67097	0.118	insignificant	insignificant	1_lt_2_insignificant	random
lysosome	-1.61126	0.125	insignificant	insignificant	1_lt_2_insignificant	random
non_alcoholic_fatty_liver_disease	-1.78404	0.128	insignificant	insignificant	1_lt_2_insignificant	random
styrene_degradation	-1.67414	0.128	insignificant	insignificant	1_lt_2_insignificant	random
biosynthesis_of_ansamycins	-1.59374	0.132	insignificant	insignificant	1_lt_2_insignificant	random
retrograde_endocannabinoid_signaling	-1.90295	0.137	insignificant	insignificant	1_lt_2_insignificant	random
flavonoid_biosynthesis	1.59164	0.149	insignificant	insignificant	1_gt_2_insignificant	random
stilbenoid_diarylheptanoid_and_gingerol_biosynthesis	1.59164	0.149	insignificant	insignificant	1_gt_2_insignificant	random
coronavirus_disease_covid_19	-1.55676	0.154	insignificant	insignificant	1_lt_2_insignificant	random
replication_and_repair	1.71343	0.154	insignificant	insignificant	1_gt_2_insignificant	random
insulin_signaling_pathway	1.65286	0.159	insignificant	insignificant	1_gt_2_insignificant	random
pinene_camphor_and_geraniol_degradation	1.43756	0.164	insignificant	insignificant	1_gt_2_insignificant	random
antifolate_resistance	-1.5193	0.168	insignificant	insignificant	1_lt_2_insignificant	random
biosynthesis_of_unsaturated_fatty_acids	-1.41951	0.179	insignificant	insignificant	1_lt_2_insignificant	random
prion_disease	-1.58562	0.188	insignificant	insignificant	1_lt_2_insignificant	random
antimicrobial_resistance_genes	-1.33286	0.19	insignificant	insignificant	1_lt_2_insignificant	random
nod_like_receptor_signaling_pathway	1.25603	0.197	insignificant	insignificant	1_gt_2_insignificant	random
glycosaminoglycan_binding_proteins	-1.19368	0.241	insignificant	insignificant	1_lt_2_insignificant	random
cell_growth	1.24115	0.267	insignificant	insignificant	1_gt_2_insignificant	random
amoebiasis	1.086	0.279	insignificant	insignificant	1_gt_2_insignificant	random
flagellar_assembly	1.18025	0.279	insignificant	insignificant	1_gt_2_insignificant	random
lipid_metabolism	0.938663	0.373	insignificant	insignificant	1_gt_2_insignificant	random
insulin_resistance	-1.03127	0.377	insignificant	insignificant	1_lt_2_insignificant	random
degradation_of_flavonoids	0.83818	0.391	insignificant	insignificant	1_gt_2_insignificant	random
vibrio_cholerae_infection	-0.716984	0.455	insignificant	insignificant	1_lt_2_insignificant	random
carotenoid_biosynthesis	-0.720711	0.464	insignificant	insignificant	1_lt_2_insignificant	random
photosynthesis	0.681077	0.501	insignificant	insignificant	1_gt_2_insignificant	random
photosynthesis_proteins	0.654974	0.526	insignificant	insignificant	1_gt_2_insignificant	random
amino_acid_metabolism	0.608712	0.615	insignificant	insignificant	1_gt_2_insignificant	random
basal_transcription_factors	-0.582112	0.62	insignificant	insignificant	1_lt_2_insignificant	random
translation	0.543171	0.639	insignificant	insignificant	1_gt_2_insignificant	random
transcription	-0.524737	0.648	insignificant	insignificant	1_lt_2_insignificant	random
other_types_of_o_glycan_biosynthesis	-0.456205	0.65	insignificant	insignificant	1_lt_2_insignificant	random
biosynthesis_of_vancomycin_group_antibiotics	-0.435185	0.662	insignificant	insignificant	1_lt_2_insignificant	random
polyketide_sugar_unit_biosynthesis	-0.455121	0.664	insignificant	insignificant	1_lt_2_insignificant	random
carbohydrate_metabolism	-0.406633	0.69	insignificant	insignificant	1_lt_2_insignificant	random
acarbose_and_validamycin_biosynthesis	-0.381384	0.728	insignificant	insignificant	1_lt_2_insignificant	random
autophagy_yeast	0.301975	0.728	insignificant	insignificant	1_gt_2_insignificant	random
cofactor_metabolism	-0.0954963	0.912	insignificant	insignificant	1_lt_2_insignificant	random

## Sheet: soil_1
gene_group	treatment_dried_vs_frozen_PTM_test_statistic	treatment_dried_vs_frozen_PTM_Pvalue	treatment_dried_vs_frozen_PTM_significant	treatment_dried_vs_frozen_PTM_significant_Bonferroni	treatment_dried_vs_frozen_PTM_trend	treatment_dried_vs_frozen_PTM_pattern
alcoholic_liver_disease	4.75886	0	significant	significant	1_gt_2_significant	1_gt_2_significant
alpha_linolenic_acid_metabolism	5.16963	0	significant	significant	1_gt_2_significant	1_gt_2_significant
amino_acid_related_enzymes	5.14892	0	significant	significant	1_gt_2_significant	1_gt_2_significant
aminoacyl_trna_biosynthesis	4.55443	0	significant	significant	1_gt_2_significant	1_gt_2_significant
amoebiasis	-3.98002	0	significant	significant	1_lt_2_significant	1_lt_2_significant
antimicrobial_resistance_genes	3.782	0	significant	significant	1_gt_2_significant	1_gt_2_significant
apoptosis	-10.6723	0	significant	significant	1_lt_2_significant	1_lt_2_significant
apoptosis_multiple_species	-10.4196	0	significant	significant	1_lt_2_significant	1_lt_2_significant
arginine_and_proline_metabolism	6.6644	0	significant	significant	1_gt_2_significant	1_gt_2_significant
axon_regeneration	10.2138	0	significant	significant	1_gt_2_significant	1_gt_2_significant
bacterial_chemotaxis	-4.27113	0	significant	significant	1_lt_2_significant	1_lt_2_significant
bacterial_toxins	6.49964	0	significant	significant	1_gt_2_significant	1_gt_2_significant
benzoate_degradation	6.22087	0	significant	significant	1_gt_2_significant	1_gt_2_significant
biofilm_formation_escherichia_coli	-6.08933	0	significant	significant	1_lt_2_significant	1_lt_2_significant
biosynthesis_of_various_plant_secondary_metabolites	13.5766	0	significant	significant	1_gt_2_significant	1_gt_2_significant
caffeine_metabolism	4.5871	0	significant	significant	1_gt_2_significant	1_gt_2_significant
carbapenem_biosynthesis	5.48104	0	significant	significant	1_gt_2_significant	1_gt_2_significant
carotenoid_biosynthesis	8.73224	0	significant	significant	1_gt_2_significant	1_gt_2_significant
cd_molecules	-6.4647	0	significant	significant	1_lt_2_significant	1_lt_2_significant
cell_growth	4.90679	0	significant	significant	1_gt_2_significant	1_gt_2_significant
cell_motility	-3.97624	0	significant	significant	1_lt_2_significant	1_lt_2_significant
chemical_carcinogenesis_dna_adducts	-9.57709	0	significant	significant	1_lt_2_significant	1_lt_2_significant
chloroalkane_and_chloroalkene_degradation	3.66911	0	significant	significant	1_gt_2_significant	1_gt_2_significant
cilium_and_associated_proteins	11.3462	0	significant	significant	1_gt_2_significant	1_gt_2_significant
cofactor_metabolism	-4.60427	0	significant	significant	1_lt_2_significant	1_lt_2_significant
colorectal_cancer	-10.4196	0	significant	significant	1_lt_2_significant	1_lt_2_significant
cyanoamino_acid_metabolism	5.71329	0	significant	significant	1_gt_2_significant	1_gt_2_significant
cytochrome_p450	10.8118	0	significant	significant	1_gt_2_significant	1_gt_2_significant
d_amino_acid_metabolism	4.56848	0	significant	significant	1_gt_2_significant	1_gt_2_significant
degradation_of_flavonoids	7.09837	0	significant	significant	1_gt_2_significant	1_gt_2_significant
dioxin_degradation	5.55172	0	significant	significant	1_gt_2_significant	1_gt_2_significant
dopaminergic_synapse	18.0013	0	significant	significant	1_gt_2_significant	1_gt_2_significant
drug_metabolism_cytochrome_p450	-6.25155	0	significant	significant	1_lt_2_significant	1_lt_2_significant
energy_metabolism	4.35618	0	significant	significant	1_gt_2_significant	1_gt_2_significant
epstein_barr_virus_infection	-10.4196	0	significant	significant	1_lt_2_significant	1_lt_2_significant
fatty_acid_biosynthesis	-6.12094	0	significant	significant	1_lt_2_significant	1_lt_2_significant
fatty_acid_degradation	8.63626	0	significant	significant	1_gt_2_significant	1_gt_2_significant
fluorobenzoate_degradation	-4.12358	0	significant	significant	1_lt_2_significant	1_lt_2_significant
galactose_metabolism	8.96038	0	significant	significant	1_gt_2_significant	1_gt_2_significant
glucagon_signaling_pathway	-5.18841	0	significant	significant	1_lt_2_significant	1_lt_2_significant
glycerophospholipid_metabolism	5.38914	0	significant	significant	1_gt_2_significant	1_gt_2_significant
glycosaminoglycan_degradation	5.87963	0	significant	significant	1_gt_2_significant	1_gt_2_significant
glycosylphosphatidylinositol_gpi_anchored_proteins	-15.2892	0	significant	significant	1_lt_2_significant	1_lt_2_significant
glycosyltransferases	11.7633	0	significant	significant	1_gt_2_significant	1_gt_2_significant
glyoxylate_and_dicarboxylate_metabolism	6.57333	0	significant	significant	1_gt_2_significant	1_gt_2_significant
hepatitis_b	-10.8839	0	significant	significant	1_lt_2_significant	1_lt_2_significant
hepatitis_c	-10.3462	0	significant	significant	1_lt_2_significant	1_lt_2_significant
hepatocellular_carcinoma	-9.47729	0	significant	significant	1_lt_2_significant	1_lt_2_significant
herpes_simplex_virus_1_infection	-10.3462	0	significant	significant	1_lt_2_significant	1_lt_2_significant
hif_1_signaling_pathway	-7.2126	0	significant	significant	1_lt_2_significant	1_lt_2_significant
human_cytomegalovirus_infection	-10.4196	0	significant	significant	1_lt_2_significant	1_lt_2_significant
human_immunodeficiency_virus_1_infection	-10.4196	0	significant	significant	1_lt_2_significant	1_lt_2_significant
hypertrophic_cardiomyopathy	-6.4647	0	significant	significant	1_lt_2_significant	1_lt_2_significant
indole_alkaloid_biosynthesis	10.2138	0	significant	significant	1_gt_2_significant	1_gt_2_significant
influenza_a	-10.3462	0	significant	significant	1_lt_2_significant	1_lt_2_significant
isoquinoline_alkaloid_biosynthesis	18.3797	0	significant	significant	1_gt_2_significant	1_gt_2_significant
kaposi_sarcoma_associated_herpesvirus_infection	-10.4196	0	significant	significant	1_lt_2_significant	1_lt_2_significant
legionellosis	-3.42406	0	significant	significant	1_lt_2_significant	1_lt_2_significant
lipid_metabolism	3.81789	0	significant	significant	1_gt_2_significant	1_gt_2_significant
lipopolysaccharide_biosynthesis	-13.2479	0	significant	significant	1_lt_2_significant	1_lt_2_significant
lipopolysaccharide_biosynthesis_proteins	-12.48	0	significant	significant	1_lt_2_significant	1_lt_2_significant
longevity_regulating_pathway_worm	-9.22931	0	significant	significant	1_lt_2_significant	1_lt_2_significant
lysine_degradation	5.0472	0	significant	significant	1_gt_2_significant	1_gt_2_significant
monobactam_biosynthesis	5.52301	0	significant	significant	1_gt_2_significant	1_gt_2_significant
motor_proteins	-5.95567	0	significant	significant	1_lt_2_significant	1_lt_2_significant
nicotinate_and_nicotinamide_metabolism	4.02249	0	significant	significant	1_gt_2_significant	1_gt_2_significant
nonribosomal_peptide_structures	4.61296	0	significant	significant	1_gt_2_significant	1_gt_2_significant
p53_signaling_pathway	-10.0333	0	significant	significant	1_lt_2_significant	1_lt_2_significant
parkinson_disease	-2.42874	0	significant	significant	1_lt_2_significant	1_lt_2_significant
pathogenic_escherichia_coli_infection	-10.3325	0	significant	significant	1_lt_2_significant	1_lt_2_significant
peptidoglycan_biosynthesis	6.2871	0	significant	significant	1_gt_2_significant	1_gt_2_significant
phosphonate_and_phosphinate_metabolism	-5.92918	0	significant	significant	1_lt_2_significant	1_lt_2_significant
polycomb_repressive_complex	-7.8711	0	significant	significant	1_lt_2_significant	1_lt_2_significant
polyketide_biosynthesis_proteins	7.18246	0	significant	significant	1_gt_2_significant	1_gt_2_significant
polyketide_sugar_unit_biosynthesis	10.1743	0	significant	significant	1_gt_2_significant	1_gt_2_significant
porphyrin_metabolism	6.04001	0	significant	significant	1_gt_2_significant	1_gt_2_significant
prokaryotic_defense_system	4.62556	0	significant	significant	1_gt_2_significant	1_gt_2_significant
renin_secretion	-6.4647	0	significant	significant	1_lt_2_significant	1_lt_2_significant
replication_and_repair	-6.20303	0	significant	significant	1_lt_2_significant	1_lt_2_significant
selenocompound_metabolism	-7.52285	0	significant	significant	1_lt_2_significant	1_lt_2_significant
shigellosis	-9.37045	0	significant	significant	1_lt_2_significant	1_lt_2_significant
small_cell_lung_cancer	-10.4196	0	significant	significant	1_lt_2_significant	1_lt_2_significant
spinocerebellar_ataxia	-9.18733	0	significant	significant	1_lt_2_significant	1_lt_2_significant
starch_and_sucrose_metabolism	8.23736	0	significant	significant	1_gt_2_significant	1_gt_2_significant
steroid_biosynthesis	5.57717	0	significant	significant	1_gt_2_significant	1_gt_2_significant
steroid_degradation	7.98719	0	significant	significant	1_gt_2_significant	1_gt_2_significant
steroid_hormone_biosynthesis	14.3151	0	significant	significant	1_gt_2_significant	1_gt_2_significant
sulfur_relay_system	4.96395	0	significant	significant	1_gt_2_significant	1_gt_2_significant
teichoic_acid_biosynthesis	10.1221	0	significant	significant	1_gt_2_significant	1_gt_2_significant
thermogenesis	-4.21597	0	significant	significant	1_lt_2_significant	1_lt_2_significant
toxoplasmosis	-10.4196	0	significant	significant	1_lt_2_significant	1_lt_2_significant
transcription_factors	8.40825	0	significant	significant	1_gt_2_significant	1_gt_2_significant
translation_factors	-3.47258	0	significant	significant	1_lt_2_significant	1_lt_2_significant
transporters	-9.42303	0	significant	significant	1_lt_2_significant	1_lt_2_significant
tryptophan_metabolism	5.94113	0	significant	significant	1_gt_2_significant	1_gt_2_significant
valine_leucine_and_isoleucine_biosynthesis	13.2635	0	significant	significant	1_gt_2_significant	1_gt_2_significant
valine_leucine_and_isoleucine_degradation	8.37382	0	significant	significant	1_gt_2_significant	1_gt_2_significant
vancomycin_resistance	3.74936	0	significant	significant	1_gt_2_significant	1_gt_2_significant
viral_myocarditis	-10.4196	0	significant	significant	1_lt_2_significant	1_lt_2_significant
alzheimer_disease	-6.74507	0.001	significant	insignificant	1_lt_2_significant	1_lt_2_significant
amphetamine_addiction	13.2717	0.001	significant	insignificant	1_gt_2_significant	1_gt_2_significant
apoptosis_fly	-10.2956	0.001	significant	insignificant	1_lt_2_significant	1_lt_2_significant
betalain_biosynthesis	10.3552	0.001	significant	insignificant	1_gt_2_significant	1_gt_2_significant
biosynthesis_of_various_antibiotics	-5.22269	0.001	significant	insignificant	1_lt_2_significant	1_lt_2_significant
cell_cycle_caulobacter	-6.85372	0.001	significant	insignificant	1_lt_2_significant	1_lt_2_significant
chemical_carcinogenesis_reactive_oxygen_species	-7.67861	0.001	significant	insignificant	1_lt_2_significant	1_lt_2_significant
cocaine_addiction	13.2717	0.001	significant	insignificant	1_gt_2_significant	1_gt_2_significant
cushing_syndrome	7.65602	0.001	significant	insignificant	1_gt_2_significant	1_gt_2_significant
ether_lipid_metabolism	17.6398	0.001	significant	insignificant	1_gt_2_significant	1_gt_2_significant
exopolysaccharide_biosynthesis	3.79724	0.001	significant	insignificant	1_gt_2_significant	1_gt_2_significant
glucosinolate_biosynthesis	4.17546	0.001	significant	insignificant	1_gt_2_significant	1_gt_2_significant
glycerolipid_metabolism	6.07113	0.001	significant	insignificant	1_gt_2_significant	1_gt_2_significant
huntington_disease	-7.93721	0.001	significant	insignificant	1_lt_2_significant	1_lt_2_significant
inositol_phosphate_metabolism	38.4047	0.001	significant	insignificant	1_gt_2_significant	1_gt_2_significant
insulin_signaling_pathway	-6.08022	0.001	significant	insignificant	1_lt_2_significant	1_lt_2_significant
lysosome	7.4801	0.001	significant	insignificant	1_gt_2_significant	1_gt_2_significant
metabolism_of_xenobiotics_by_cytochrome_p450	-6.8676	0.001	significant	insignificant	1_lt_2_significant	1_lt_2_significant
necroptosis	-3.64829	0.001	significant	insignificant	1_lt_2_significant	1_lt_2_significant
non_alcoholic_fatty_liver_disease	-10.4216	0.001	significant	insignificant	1_lt_2_significant	1_lt_2_significant
novobiocin_biosynthesis	13.0143	0.001	significant	insignificant	1_gt_2_significant	1_gt_2_significant
pathways_in_cancer	-9.31708	0.001	significant	insignificant	1_lt_2_significant	1_lt_2_significant
pathways_of_neurodegeneration_multiple_diseases	-6.49434	0.001	significant	insignificant	1_lt_2_significant	1_lt_2_significant
peptidases_and_inhibitors	9.79912	0.001	significant	insignificant	1_gt_2_significant	1_gt_2_significant
phenylalanine_tyrosine_and_tryptophan_biosynthesis	6.28813	0.001	significant	insignificant	1_gt_2_significant	1_gt_2_significant
polycyclic_aromatic_hydrocarbon_degradation	-7.32549	0.001	significant	insignificant	1_lt_2_significant	1_lt_2_significant
protein_kinases	19.2052	0.001	significant	insignificant	1_gt_2_significant	1_gt_2_significant
renal_cell_carcinoma	7.65602	0.001	significant	insignificant	1_gt_2_significant	1_gt_2_significant
serotonergic_synapse	13.2717	0.001	significant	insignificant	1_gt_2_significant	1_gt_2_significant
toluene_degradation	-5.76566	0.001	significant	insignificant	1_lt_2_significant	1_lt_2_significant
two_component_system	-12.2166	0.001	significant	insignificant	1_lt_2_significant	1_lt_2_significant
acarbose_and_validamycin_biosynthesis	11.2809	0.002	significant	insignificant	1_gt_2_significant	1_gt_2_significant
alanine_aspartate_and_glutamate_metabolism	6.69669	0.002	significant	insignificant	1_gt_2_significant	1_gt_2_significant
amyotrophic_lateral_sclerosis	-7.85734	0.002	significant	insignificant	1_lt_2_significant	1_lt_2_significant
arginine_biosynthesis	5.85283	0.002	significant	insignificant	1_gt_2_significant	1_gt_2_significant
biosynthesis_of_enediyne_antibiotics	8.15078	0.002	significant	insignificant	1_gt_2_significant	1_gt_2_significant
dna_repair_and_recombination_proteins	3.72697	0.002	significant	insignificant	1_gt_2_significant	1_gt_2_significant
efferocytosis	-3.78004	0.002	significant	insignificant	1_lt_2_significant	1_lt_2_significant
fluid_shear_stress_and_atherosclerosis	-7.06008	0.002	significant	insignificant	1_lt_2_significant	1_lt_2_significant
glycosaminoglycan_binding_proteins	5.15257	0.002	significant	insignificant	1_gt_2_significant	1_gt_2_significant
lipid_and_atherosclerosis	-5.39	0.002	significant	insignificant	1_lt_2_significant	1_lt_2_significant
measles	-10.3783	0.002	significant	insignificant	1_lt_2_significant	1_lt_2_significant
nitrogen_metabolism	5.122	0.002	significant	insignificant	1_gt_2_significant	1_gt_2_significant
nod_like_receptor_signaling_pathway	5.28276	0.002	significant	insignificant	1_gt_2_significant	1_gt_2_significant
pentose_and_glucuronate_interconversions	17.0823	0.002	significant	insignificant	1_gt_2_significant	1_gt_2_significant
pinene_camphor_and_geraniol_degradation	4.98851	0.002	significant	insignificant	1_gt_2_significant	1_gt_2_significant
primary_bile_acid_biosynthesis	-4.79301	0.002	significant	insignificant	1_lt_2_significant	1_lt_2_significant
primary_immunodeficiency	5.57132	0.002	significant	insignificant	1_gt_2_significant	1_gt_2_significant
prion_disease	-8.06515	0.002	significant	insignificant	1_lt_2_significant	1_lt_2_significant
propanoate_metabolism	8.04021	0.002	significant	insignificant	1_gt_2_significant	1_gt_2_significant
protein_export	4.32883	0.002	significant	insignificant	1_gt_2_significant	1_gt_2_significant
ribosome_biogenesis_in_eukaryotes	3.27576	0.002	significant	insignificant	1_gt_2_significant	1_gt_2_significant
streptomycin_biosynthesis	14.2438	0.002	significant	insignificant	1_gt_2_significant	1_gt_2_significant
taurine_and_hypotaurine_metabolism	9.21687	0.002	significant	insignificant	1_gt_2_significant	1_gt_2_significant
transcription_machinery	7.13075	0.002	significant	insignificant	1_gt_2_significant	1_gt_2_significant
transport	-5.9407	0.002	significant	insignificant	1_lt_2_significant	1_lt_2_significant
tropane_piperidine_and_pyridine_alkaloid_biosynthesis	7.84248	0.002	significant	insignificant	1_gt_2_significant	1_gt_2_significant
ubiquinone_and_other_terpenoid_quinone_biosynthesis	7.19009	0.002	significant	insignificant	1_gt_2_significant	1_gt_2_significant
alcoholism	13.0097	0.003	significant	insignificant	1_gt_2_significant	1_gt_2_significant
arabinogalactan_biosynthesis_mycobacterium	16.1771	0.003	significant	insignificant	1_gt_2_significant	1_gt_2_significant
basal_transcription_factors	7.09381	0.003	significant	insignificant	1_gt_2_significant	1_gt_2_significant
c5_branched_dibasic_acid_metabolism	4.76859	0.003	significant	insignificant	1_gt_2_significant	1_gt_2_significant
camp_signaling_pathway	5.60841	0.003	significant	insignificant	1_gt_2_significant	1_gt_2_significant
chlorocyclohexane_and_chlorobenzene_degradation	-4.89293	0.003	significant	insignificant	1_lt_2_significant	1_lt_2_significant
cysteine_and_methionine_metabolism	-5.71227	0.003	significant	insignificant	1_lt_2_significant	1_lt_2_significant
histidine_metabolism	7.7133	0.003	significant	insignificant	1_gt_2_significant	1_gt_2_significant
lipoarabinomannan_lam_biosynthesis	13.0287	0.003	significant	insignificant	1_gt_2_significant	1_gt_2_significant
peroxisome	6.04467	0.003	significant	insignificant	1_gt_2_significant	1_gt_2_significant
platinum_drug_resistance	-12.7787	0.003	significant	insignificant	1_lt_2_significant	1_lt_2_significant
ppar_signaling_pathway	5.48846	0.003	significant	insignificant	1_gt_2_significant	1_gt_2_significant
proteasome	4.18965	0.003	significant	insignificant	1_gt_2_significant	1_gt_2_significant
retinol_metabolism	4.956	0.003	significant	insignificant	1_gt_2_significant	1_gt_2_significant
ribosome	-5.55253	0.003	significant	insignificant	1_lt_2_significant	1_lt_2_significant
structural_proteins	-3.06204	0.003	significant	insignificant	1_lt_2_significant	1_lt_2_significant
biosynthesis_of_siderophore_group_nonribosomal_peptides	9.49324	0.004	significant	insignificant	1_gt_2_significant	1_gt_2_significant
carbohydrate_metabolism	11.3877	0.004	significant	insignificant	1_gt_2_significant	1_gt_2_significant
chemical_carcinogenesis_receptor_activation	-8.5113	0.004	significant	insignificant	1_lt_2_significant	1_lt_2_significant
cutin_suberine_and_wax_biosynthesis	6.24152	0.004	significant	insignificant	1_gt_2_significant	1_gt_2_significant
fructose_and_mannose_metabolism	5.24446	0.004	significant	insignificant	1_gt_2_significant	1_gt_2_significant
insulin_resistance	-8.48698	0.004	significant	insignificant	1_lt_2_significant	1_lt_2_significant
lysine_biosynthesis	7.93909	0.004	significant	insignificant	1_gt_2_significant	1_gt_2_significant
melanogenesis	14.9675	0.004	significant	insignificant	1_gt_2_significant	1_gt_2_significant
mineral_absorption	3.23058	0.004	significant	insignificant	1_gt_2_significant	1_gt_2_significant
mitochondrial_biogenesis	-4.9553	0.004	significant	insignificant	1_lt_2_significant	1_lt_2_significant
neomycin_kanamycin_and_gentamicin_biosynthesis	12.9111	0.004	significant	insignificant	1_gt_2_significant	1_gt_2_significant
other_carbon_fixation_pathways	7.77799	0.004	significant	insignificant	1_gt_2_significant	1_gt_2_significant
phenylalanine_metabolism	10.7565	0.004	significant	insignificant	1_gt_2_significant	1_gt_2_significant
thyroid_hormone_signaling_pathway	8.48038	0.004	significant	insignificant	1_gt_2_significant	1_gt_2_significant
translation	-2.27238	0.004	significant	insignificant	1_lt_2_significant	1_lt_2_significant
beta_lactam_resistance	-4.28315	0.005	significant	insignificant	1_lt_2_significant	1_lt_2_significant
caprolactam_degradation	3.78512	0.005	significant	insignificant	1_gt_2_significant	1_gt_2_significant
aminobenzoate_degradation	3.80587	0.006	significant	insignificant	1_gt_2_significant	1_gt_2_significant
tuberculosis	-2.34663	0.006	significant	insignificant	1_lt_2_significant	1_lt_2_significant
protein_processing_in_endoplasmic_reticulum	3.35908	0.007	significant	insignificant	1_gt_2_significant	1_gt_2_significant
amino_sugar_and_nucleotide_sugar_metabolism	3.1357	0.008	significant	insignificant	1_gt_2_significant	1_gt_2_significant
bacterial_secretion_system	3.8046	0.008	significant	insignificant	1_gt_2_significant	1_gt_2_significant
beta_alanine_metabolism	3.83575	0.008	significant	insignificant	1_gt_2_significant	1_gt_2_significant
butanoate_metabolism	2.31893	0.009	significant	insignificant	1_gt_2_significant	1_gt_2_significant
o_antigen_repeat_unit_biosynthesis	3.10624	0.009	significant	insignificant	1_gt_2_significant	1_gt_2_significant
plant_hormone_signal_transduction	3.43613	0.009	significant	insignificant	1_gt_2_significant	1_gt_2_significant
sesquiterpenoid_and_triterpenoid_biosynthesis	3.47997	0.009	significant	insignificant	1_gt_2_significant	1_gt_2_significant
atrazine_degradation	-3.26486	0.01	significant	insignificant	1_lt_2_significant	1_lt_2_significant
citrate_cycle_tca_cycle	3.82359	0.01	significant	insignificant	1_gt_2_significant	1_gt_2_significant
diabetic_cardiomyopathy	-2.83463	0.01	significant	insignificant	1_lt_2_significant	1_lt_2_significant
glycine_serine_and_threonine_metabolism	2.84191	0.01	significant	insignificant	1_gt_2_significant	1_gt_2_significant
non_homologous_end_joining	-3.29743	0.01	significant	insignificant	1_lt_2_significant	1_lt_2_significant
biosynthesis_of_ansamycins	3.56655	0.011	significant	insignificant	1_gt_2_significant	1_gt_2_significant
glycosphingolipid_biosynthesis_ganglio_series	-2.99686	0.011	significant	insignificant	1_lt_2_significant	1_lt_2_significant
naphthalene_degradation	3.73762	0.011	significant	insignificant	1_gt_2_significant	1_gt_2_significant
flavonoid_biosynthesis	2.90936	0.012	significant	insignificant	1_gt_2_significant	1_gt_2_significant
lipoic_acid_metabolism	3.90828	0.012	significant	insignificant	1_gt_2_significant	1_gt_2_significant
stilbenoid_diarylheptanoid_and_gingerol_biosynthesis	2.90936	0.012	significant	insignificant	1_gt_2_significant	1_gt_2_significant
sulfur_metabolism	-3.26344	0.012	significant	insignificant	1_lt_2_significant	1_lt_2_significant
spliceosome	-2.68511	0.013	significant	insignificant	1_lt_2_significant	1_lt_2_significant
biosynthesis_of_various_alkaloids	-3.66145	0.014	significant	insignificant	1_lt_2_significant	1_lt_2_significant
pyruvate_metabolism	3.58318	0.015	significant	insignificant	1_gt_2_significant	1_gt_2_significant
glutathione_metabolism	-2.8659	0.016	significant	insignificant	1_lt_2_significant	1_lt_2_significant
proteoglycans_in_cancer	3.08438	0.016	significant	insignificant	1_gt_2_significant	1_gt_2_significant
renin_angiotensin_system	-2.79888	0.018	significant	insignificant	1_lt_2_significant	1_lt_2_significant
rna_degradation	-3.47213	0.019	significant	insignificant	1_lt_2_significant	1_lt_2_significant
tyrosine_metabolism	2.79319	0.02	significant	insignificant	1_gt_2_significant	1_gt_2_significant
one_carbon_pool_by_folate	3.15655	0.021	significant	insignificant	1_gt_2_significant	1_gt_2_significant
n_glycan_biosynthesis	2.87255	0.022	significant	insignificant	1_gt_2_significant	1_gt_2_significant
drug_metabolism_other_enzymes	-2.18064	0.023	significant	insignificant	1_lt_2_significant	1_lt_2_significant
o_antigen_nucleotide_sugar_biosynthesis	3.3413	0.023	significant	insignificant	1_gt_2_significant	1_gt_2_significant
coronavirus_disease_covid_19	2.73942	0.024	significant	insignificant	1_gt_2_significant	1_gt_2_significant
ferroptosis	3.34309	0.024	significant	insignificant	1_gt_2_significant	1_gt_2_significant
mycolic_acid_biosynthesis	2.70665	0.024	significant	insignificant	1_gt_2_significant	1_gt_2_significant
peptidoglycan_biosynthesis_and_degradation_proteins	2.41707	0.024	significant	insignificant	1_gt_2_significant	1_gt_2_significant
mannose_type_o_glycan_biosynthesis	2.61787	0.028	significant	insignificant	1_gt_2_significant	1_gt_2_significant
purine_metabolism	2.55599	0.028	significant	insignificant	1_gt_2_significant	1_gt_2_significant
salmonella_infection	-2.44202	0.028	significant	insignificant	1_lt_2_significant	1_lt_2_significant
lipid_biosynthesis_proteins	-2.91262	0.03	significant	insignificant	1_lt_2_significant	1_lt_2_significant
type_ii_diabetes_mellitus	-2.57281	0.03	significant	insignificant	1_lt_2_significant	1_lt_2_significant
prenyltransferases	2.83958	0.031	significant	insignificant	1_gt_2_significant	1_gt_2_significant
fat_digestion_and_absorption	3.01862	0.032	significant	insignificant	1_gt_2_significant	1_gt_2_significant
abc_transporters	2.4738	0.034	significant	insignificant	1_gt_2_significant	1_gt_2_significant
cationic_antimicrobial_peptide_camp_resistance	-2.32741	0.034	significant	insignificant	1_lt_2_significant	1_lt_2_significant
human_papillomavirus_infection	-2.5441	0.034	significant	insignificant	1_lt_2_significant	1_lt_2_significant
secretion_system	2.30699	0.034	significant	insignificant	1_gt_2_significant	1_gt_2_significant
transcription	-2.90748	0.034	significant	insignificant	1_lt_2_significant	1_lt_2_significant
other_glycan_degradation	2.31333	0.036	significant	insignificant	1_gt_2_significant	1_gt_2_significant
micrornas_in_cancer	-2.21019	0.037	significant	insignificant	1_lt_2_significant	1_lt_2_significant
transfer_rna_biogenesis	2.25068	0.037	significant	insignificant	1_gt_2_significant	1_gt_2_significant
ubiquitin_system	-2.67666	0.039	significant	insignificant	1_lt_2_significant	1_lt_2_significant
cytoskeleton_in_muscle_cells	-2.42094	0.042	significant	insignificant	1_lt_2_significant	1_lt_2_significant
neuroactive_ligand_receptor_interaction	-2.23966	0.05	significant	insignificant	1_lt_2_significant	1_lt_2_significant
sphingolipid_signaling_pathway	2.47512	0.05	significant	insignificant	1_gt_2_significant	1_gt_2_significant
various_types_of_n_glycan_biosynthesis	-2.31571	0.051	insignificant	insignificant	1_lt_2_insignificant	random
insect_hormone_biosynthesis	1.97329	0.056	insignificant	insignificant	1_gt_2_insignificant	random
parathyroid_hormone_synthesis_secretion_and_action	2.21084	0.06	insignificant	insignificant	1_gt_2_insignificant	random
ribosome_biogenesis	2.11701	0.061	insignificant	insignificant	1_gt_2_insignificant	random
oxidative_phosphorylation	-2.15792	0.064	insignificant	insignificant	1_lt_2_insignificant	random
cholesterol_metabolism	-1.98041	0.07	insignificant	insignificant	1_lt_2_insignificant	random
dna_replication	-2.10848	0.071	insignificant	insignificant	1_lt_2_insignificant	random
nitrotoluene_degradation	1.99324	0.071	insignificant	insignificant	1_gt_2_insignificant	random
gabaergic_synapse	2.06632	0.074	insignificant	insignificant	1_gt_2_insignificant	random
biosynthesis_of_various_other_secondary_metabolites	2.27797	0.076	insignificant	insignificant	1_gt_2_insignificant	random
domain_containing_proteins_not_elsewhere_classified	2.14897	0.076	insignificant	insignificant	1_gt_2_insignificant	random
choline_metabolism_in_cancer	2.06477	0.077	insignificant	insignificant	1_gt_2_insignificant	random
endocytosis	2.06477	0.077	insignificant	insignificant	1_gt_2_insignificant	random
fc_gamma_r_mediated_phagocytosis	2.06477	0.077	insignificant	insignificant	1_gt_2_insignificant	random
gnrh_signaling_pathway	2.06477	0.077	insignificant	insignificant	1_gt_2_insignificant	random
pancreatic_cancer	2.06477	0.077	insignificant	insignificant	1_gt_2_insignificant	random
phospholipase_d_signaling_pathway	2.06477	0.077	insignificant	insignificant	1_gt_2_insignificant	random
ras_signaling_pathway	2.06477	0.077	insignificant	insignificant	1_gt_2_insignificant	random
ampk_signaling_pathway	-1.95107	0.081	insignificant	insignificant	1_lt_2_insignificant	random
biofilm_formation_vibrio_cholerae	-2.05809	0.083	insignificant	insignificant	1_lt_2_insignificant	random
glutamatergic_synapse	1.87059	0.085	insignificant	insignificant	1_gt_2_insignificant	random
biofilm_formation_pseudomonas_aeruginosa	1.94052	0.092	insignificant	insignificant	1_gt_2_insignificant	random
folate_biosynthesis	-1.90805	0.095	insignificant	insignificant	1_lt_2_insignificant	random
cardiac_muscle_contraction	-1.88664	0.096	insignificant	insignificant	1_lt_2_insignificant	random
vitamin_b6_metabolism	1.84854	0.103	insignificant	insignificant	1_gt_2_insignificant	random
carbon_fixation_by_calvin_cycle	1.91184	0.104	insignificant	insignificant	1_gt_2_insignificant	random
styrene_degradation	-1.835	0.107	insignificant	insignificant	1_lt_2_insignificant	random
limonene_degradation	1.89654	0.111	insignificant	insignificant	1_gt_2_insignificant	random
mapk_signaling_pathway_fly	-1.61264	0.113	insignificant	insignificant	1_lt_2_insignificant	random
longevity_regulating_pathway_multiple_species	-1.70558	0.12	insignificant	insignificant	1_lt_2_insignificant	random
protein_phosphatases_and_associated_proteins	1.88203	0.13	insignificant	insignificant	1_gt_2_insignificant	random
antifolate_resistance	1.64659	0.135	insignificant	insignificant	1_gt_2_insignificant	random
african_trypanosomiasis	1.57459	0.137	insignificant	insignificant	1_gt_2_insignificant	random
secondary_metabolism	1.65544	0.137	insignificant	insignificant	1_gt_2_insignificant	random
mitophagy_animal	-1.55377	0.144	insignificant	insignificant	1_lt_2_insignificant	random
ascorbate_and_aldarate_metabolism	1.66439	0.147	insignificant	insignificant	1_gt_2_insignificant	random
membrane_trafficking	-1.60497	0.148	insignificant	insignificant	1_lt_2_insignificant	random
furfural_degradation	-1.46226	0.15	insignificant	insignificant	1_lt_2_insignificant	random
rna_polymerase	1.53147	0.151	insignificant	insignificant	1_gt_2_insignificant	random
terpenoid_backbone_biosynthesis	1.55508	0.151	insignificant	insignificant	1_gt_2_insignificant	random
zeatin_biosynthesis	1.48052	0.173	insignificant	insignificant	1_gt_2_insignificant	random
biotin_metabolism	1.40638	0.175	insignificant	insignificant	1_gt_2_insignificant	random
human_t_cell_leukemia_virus_1_infection	-1.26577	0.219	insignificant	insignificant	1_lt_2_insignificant	random
sphingolipid_metabolism	1.57206	0.238	insignificant	insignificant	1_gt_2_insignificant	random
base_excision_repair	1.24112	0.239	insignificant	insignificant	1_gt_2_insignificant	random
quorum_sensing	-1.21857	0.239	insignificant	insignificant	1_lt_2_insignificant	random
proximal_tubule_bicarbonate_reclamation	-1.22786	0.261	insignificant	insignificant	1_lt_2_insignificant	random
chagas_disease	-1.21654	0.266	insignificant	insignificant	1_lt_2_insignificant	random
adipocytokine_signaling_pathway	1.10181	0.284	insignificant	insignificant	1_gt_2_insignificant	random
glycan_metabolism	1.18875	0.3	insignificant	insignificant	1_gt_2_insignificant	random
glycosphingolipid_biosynthesis_globo_and_isoglobo_series	1.20261	0.305	insignificant	insignificant	1_gt_2_insignificant	random
longevity_regulating_pathway	-1.13354	0.326	insignificant	insignificant	1_lt_2_insignificant	random
viral_carcinogenesis	-0.981521	0.329	insignificant	insignificant	1_lt_2_insignificant	random
dna_replication_proteins	-1.05807	0.34	insignificant	insignificant	1_lt_2_insignificant	random
phenylpropanoid_biosynthesis	-0.950924	0.349	insignificant	insignificant	1_lt_2_insignificant	random
mapk_signaling_pathway_plant	-0.952001	0.356	insignificant	insignificant	1_lt_2_insignificant	random
methane_metabolism	0.970249	0.362	insignificant	insignificant	1_gt_2_insignificant	random
ethylbenzene_degradation	0.965027	0.372	insignificant	insignificant	1_gt_2_insignificant	random
prolactin_signaling_pathway	-0.937702	0.373	insignificant	insignificant	1_lt_2_insignificant	random
flagellar_assembly	-0.922414	0.386	insignificant	insignificant	1_lt_2_insignificant	random
phenazine_biosynthesis	0.790945	0.422	insignificant	insignificant	1_gt_2_insignificant	random
phosphotransferase_system_pts	-0.825861	0.422	insignificant	insignificant	1_lt_2_insignificant	random
exosome	0.966244	0.424	insignificant	insignificant	1_gt_2_insignificant	random
nucleotide_metabolism	-0.899676	0.472	insignificant	insignificant	1_lt_2_insignificant	random
autophagy_yeast	-0.687543	0.494	insignificant	insignificant	1_lt_2_insignificant	random
bacterial_motility_proteins	-0.738792	0.497	insignificant	insignificant	1_lt_2_insignificant	random
other_types_of_o_glycan_biosynthesis	-0.726661	0.501	insignificant	insignificant	1_lt_2_insignificant	random
foxo_signaling_pathway	-0.823008	0.507	insignificant	insignificant	1_lt_2_insignificant	random
prodigiosin_biosynthesis	0.716679	0.508	insignificant	insignificant	1_gt_2_insignificant	random
central_carbon_metabolism_in_cancer	-0.668101	0.514	insignificant	insignificant	1_lt_2_insignificant	random
mismatch_repair	-0.724612	0.514	insignificant	insignificant	1_lt_2_insignificant	random
biosynthesis_of_type_ii_polyketide_products	-0.672836	0.515	insignificant	insignificant	1_lt_2_insignificant	random
penicillin_and_cephalosporin_biosynthesis	-0.665067	0.528	insignificant	insignificant	1_lt_2_insignificant	random
pentose_phosphate_pathway	0.662763	0.536	insignificant	insignificant	1_gt_2_insignificant	random
signaling_proteins	-0.617602	0.541	insignificant	insignificant	1_lt_2_insignificant	random
plant_pathogen_interaction	-0.631703	0.552	insignificant	insignificant	1_lt_2_insignificant	random
bile_secretion	0.561001	0.577	insignificant	insignificant	1_gt_2_insignificant	random
messenger_rna_biogenesis	-0.47844	0.588	insignificant	insignificant	1_lt_2_insignificant	random
type_i_diabetes_mellitus	-0.57803	0.59	insignificant	insignificant	1_lt_2_insignificant	random
meiosis_yeast	-0.537393	0.608	insignificant	insignificant	1_lt_2_insignificant	random
cytoskeleton_proteins	-0.576915	0.616	insignificant	insignificant	1_lt_2_insignificant	random
pyrimidine_metabolism	0.541315	0.62	insignificant	insignificant	1_gt_2_insignificant	random
photosynthesis	0.482497	0.642	insignificant	insignificant	1_gt_2_insignificant	random
retrograde_endocannabinoid_signaling	-0.517705	0.642	insignificant	insignificant	1_lt_2_insignificant	random
mapk_signaling_pathway_yeast	0.413274	0.667	insignificant	insignificant	1_gt_2_insignificant	random
bisphenol_degradation	-0.6708	0.676	insignificant	insignificant	1_lt_2_insignificant	random
glycosaminoglycan_biosynthesis_heparan_sulfate_heparin	0.428774	0.676	insignificant	insignificant	1_gt_2_insignificant	random
riboflavin_metabolism	-0.398709	0.701	insignificant	insignificant	1_lt_2_insignificant	random
chromosome_and_associated_proteins	-0.378556	0.707	insignificant	insignificant	1_lt_2_insignificant	random
epithelial_cell_signaling_in_helicobacter_pylori_infection	0.404245	0.713	insignificant	insignificant	1_gt_2_insignificant	random
pantothenate_and_coa_biosynthesis	-0.451474	0.713	insignificant	insignificant	1_lt_2_insignificant	random
cobalamin_transport_and_metabolism	-0.345067	0.736	insignificant	insignificant	1_lt_2_insignificant	random
pertussis	0.275654	0.769	insignificant	insignificant	1_gt_2_insignificant	random
glycolysis_gluconeogenesis	-0.238878	0.786	insignificant	insignificant	1_lt_2_insignificant	random
pi3k_akt_signaling_pathway	-0.538093	0.792	insignificant	insignificant	1_lt_2_insignificant	random
biosynthesis_of_unsaturated_fatty_acids	-0.250863	0.814	insignificant	insignificant	1_lt_2_insignificant	random
biosynthesis_of_vancomycin_group_antibiotics	-0.20146	0.855	insignificant	insignificant	1_lt_2_insignificant	random
photosynthesis_proteins	0.218305	0.865	insignificant	insignificant	1_gt_2_insignificant	random
protein_processing	-0.211276	0.876	insignificant	insignificant	1_lt_2_insignificant	random
thiamine_metabolism	-0.166987	0.886	insignificant	insignificant	1_lt_2_insignificant	random
amino_acid_metabolism	0.132129	0.897	insignificant	insignificant	1_gt_2_insignificant	random
xylene_degradation	-0.10078	0.91	insignificant	insignificant	1_lt_2_insignificant	random
thyroid_hormone_synthesis	-0.12837	0.92	insignificant	insignificant	1_lt_2_insignificant	random
antigen_processing_and_presentation	-0.140262	0.931	insignificant	insignificant	1_lt_2_insignificant	random
estrogen_signaling_pathway	-0.140262	0.931	insignificant	insignificant	1_lt_2_insignificant	random
il_17_signaling_pathway	-0.140262	0.931	insignificant	insignificant	1_lt_2_insignificant	random
progesterone_mediated_oocyte_maturation	-0.140262	0.931	insignificant	insignificant	1_lt_2_insignificant	random
prostate_cancer	-0.140262	0.931	insignificant	insignificant	1_lt_2_insignificant	random
th17_cell_differentiation	-0.140262	0.931	insignificant	insignificant	1_lt_2_insignificant	random
chaperones_and_folding_catalysts	0.0753557	0.962	insignificant	insignificant	1_gt_2_insignificant	random
phosphatidylinositol_signaling_system	0.0386371	0.97	insignificant	insignificant	1_gt_2_insignificant	random
nucleotide_excision_repair	0.0380323	0.994	insignificant	insignificant	1_gt_2_insignificant	random
homologous_recombination	0.00144233	0.998	insignificant	insignificant	1_gt_2_insignificant	random

## Sheet: soil_2
gene_group	treatment_dried_vs_frozen_PTM_test_statistic	treatment_dried_vs_frozen_PTM_Pvalue	treatment_dried_vs_frozen_PTM_significant	treatment_dried_vs_frozen_PTM_significant_Bonferroni	treatment_dried_vs_frozen_PTM_trend	treatment_dried_vs_frozen_PTM_pattern
acarbose_and_validamycin_biosynthesis	-4.38367	0	significant	significant	1_lt_2_significant	1_lt_2_significant
alcoholism	9.6493	0	significant	significant	1_gt_2_significant	1_gt_2_significant
aminoacyl_trna_biosynthesis	4.02098	0	significant	significant	1_gt_2_significant	1_gt_2_significant
ampk_signaling_pathway	-3.72445	0	significant	significant	1_lt_2_significant	1_lt_2_significant
arginine_and_proline_metabolism	8.26967	0	significant	significant	1_gt_2_significant	1_gt_2_significant
arginine_biosynthesis	3.91228	0	significant	significant	1_gt_2_significant	1_gt_2_significant
autophagy_yeast	4.1434	0	significant	significant	1_gt_2_significant	1_gt_2_significant
axon_regeneration	7.84068	0	significant	significant	1_gt_2_significant	1_gt_2_significant
biofilm_formation_pseudomonas_aeruginosa	4.56037	0	significant	significant	1_gt_2_significant	1_gt_2_significant
biosynthesis_of_various_plant_secondary_metabolites	4.25124	0	significant	significant	1_gt_2_significant	1_gt_2_significant
biotin_metabolism	6.3612	0	significant	significant	1_gt_2_significant	1_gt_2_significant
caprolactam_degradation	4.5811	0	significant	significant	1_gt_2_significant	1_gt_2_significant
carbohydrate_metabolism	3.41707	0	significant	significant	1_gt_2_significant	1_gt_2_significant
cobalamin_transport_and_metabolism	4.13141	0	significant	significant	1_gt_2_significant	1_gt_2_significant
cushing_syndrome	5.71089	0	significant	significant	1_gt_2_significant	1_gt_2_significant
ether_lipid_metabolism	7.6343	0	significant	significant	1_gt_2_significant	1_gt_2_significant
galactose_metabolism	5.65548	0	significant	significant	1_gt_2_significant	1_gt_2_significant
glucagon_signaling_pathway	-3.98668	0	significant	significant	1_lt_2_significant	1_lt_2_significant
hif_1_signaling_pathway	-3.44854	0	significant	significant	1_lt_2_significant	1_lt_2_significant
histidine_metabolism	6.48902	0	significant	significant	1_gt_2_significant	1_gt_2_significant
indole_alkaloid_biosynthesis	7.84068	0	significant	significant	1_gt_2_significant	1_gt_2_significant
insulin_resistance	-7.61693	0	significant	significant	1_lt_2_significant	1_lt_2_significant
lipoarabinomannan_lam_biosynthesis	6.4006	0	significant	significant	1_gt_2_significant	1_gt_2_significant
lysine_degradation	10.7437	0	significant	significant	1_gt_2_significant	1_gt_2_significant
mitophagy_animal	6.99358	0	significant	significant	1_gt_2_significant	1_gt_2_significant
nitrogen_metabolism	9.89911	0	significant	significant	1_gt_2_significant	1_gt_2_significant
peptidases_and_inhibitors	4.59113	0	significant	significant	1_gt_2_significant	1_gt_2_significant
peptidoglycan_biosynthesis_and_degradation_proteins	4.70536	0	significant	significant	1_gt_2_significant	1_gt_2_significant
peroxisome	3.33597	0	significant	significant	1_gt_2_significant	1_gt_2_significant
phenazine_biosynthesis	7.25741	0	significant	significant	1_gt_2_significant	1_gt_2_significant
phenylalanine_metabolism	7.04209	0	significant	significant	1_gt_2_significant	1_gt_2_significant
polyketide_sugar_unit_biosynthesis	5.13606	0	significant	significant	1_gt_2_significant	1_gt_2_significant
porphyrin_metabolism	5.57864	0	significant	significant	1_gt_2_significant	1_gt_2_significant
quorum_sensing	6.82758	0	significant	significant	1_gt_2_significant	1_gt_2_significant
renal_cell_carcinoma	7.16413	0	significant	significant	1_gt_2_significant	1_gt_2_significant
retinol_metabolism	4.5076	0	significant	significant	1_gt_2_significant	1_gt_2_significant
ribosome	-4.86426	0	significant	significant	1_lt_2_significant	1_lt_2_significant
ribosome_biogenesis	4.05256	0	significant	significant	1_gt_2_significant	1_gt_2_significant
signaling_proteins	-5.20623	0	significant	significant	1_lt_2_significant	1_lt_2_significant
taurine_and_hypotaurine_metabolism	5.09527	0	significant	significant	1_gt_2_significant	1_gt_2_significant
transfer_rna_biogenesis	5.38746	0	significant	significant	1_gt_2_significant	1_gt_2_significant
amino_acid_related_enzymes	4.5957	0.001	significant	insignificant	1_gt_2_significant	1_gt_2_significant
aminobenzoate_degradation	6.75618	0.001	significant	insignificant	1_gt_2_significant	1_gt_2_significant
benzoate_degradation	8.62436	0.001	significant	insignificant	1_gt_2_significant	1_gt_2_significant
betalain_biosynthesis	6.64635	0.001	significant	insignificant	1_gt_2_significant	1_gt_2_significant
biosynthesis_of_siderophore_group_nonribosomal_peptides	4.82747	0.001	significant	insignificant	1_gt_2_significant	1_gt_2_significant
caffeine_metabolism	3.93962	0.001	significant	insignificant	1_gt_2_significant	1_gt_2_significant
cell_motility	-3.92119	0.001	significant	insignificant	1_lt_2_significant	1_lt_2_significant
choline_metabolism_in_cancer	4.01886	0.001	significant	insignificant	1_gt_2_significant	1_gt_2_significant
endocytosis	4.01886	0.001	significant	insignificant	1_gt_2_significant	1_gt_2_significant
fc_gamma_r_mediated_phagocytosis	4.01886	0.001	significant	insignificant	1_gt_2_significant	1_gt_2_significant
furfural_degradation	3.16215	0.001	significant	insignificant	1_gt_2_significant	1_gt_2_significant
glycosyltransferases	4.83199	0.001	significant	insignificant	1_gt_2_significant	1_gt_2_significant
gnrh_signaling_pathway	4.01886	0.001	significant	insignificant	1_gt_2_significant	1_gt_2_significant
mitochondrial_biogenesis	-5.15044	0.001	significant	insignificant	1_lt_2_significant	1_lt_2_significant
naphthalene_degradation	4.45222	0.001	significant	insignificant	1_gt_2_significant	1_gt_2_significant
nitrotoluene_degradation	4.11866	0.001	significant	insignificant	1_gt_2_significant	1_gt_2_significant
other_carbon_fixation_pathways	6.38959	0.001	significant	insignificant	1_gt_2_significant	1_gt_2_significant
pancreatic_cancer	4.01886	0.001	significant	insignificant	1_gt_2_significant	1_gt_2_significant
phospholipase_d_signaling_pathway	4.01886	0.001	significant	insignificant	1_gt_2_significant	1_gt_2_significant
proteoglycans_in_cancer	4.87055	0.001	significant	insignificant	1_gt_2_significant	1_gt_2_significant
ras_signaling_pathway	4.01886	0.001	significant	insignificant	1_gt_2_significant	1_gt_2_significant
translation_factors	-4.37509	0.001	significant	insignificant	1_lt_2_significant	1_lt_2_significant
transport	4.97491	0.001	significant	insignificant	1_gt_2_significant	1_gt_2_significant
ubiquinone_and_other_terpenoid_quinone_biosynthesis	9.6195	0.001	significant	insignificant	1_gt_2_significant	1_gt_2_significant
dopaminergic_synapse	10.5234	0.002	significant	insignificant	1_gt_2_significant	1_gt_2_significant
energy_metabolism	3.81347	0.002	significant	insignificant	1_gt_2_significant	1_gt_2_significant
epithelial_cell_signaling_in_helicobacter_pylori_infection	3.26418	0.002	significant	insignificant	1_gt_2_significant	1_gt_2_significant
melanogenesis	3.93775	0.002	significant	insignificant	1_gt_2_significant	1_gt_2_significant
neomycin_kanamycin_and_gentamicin_biosynthesis	4.33274	0.002	significant	insignificant	1_gt_2_significant	1_gt_2_significant
purine_metabolism	4.81184	0.002	significant	insignificant	1_gt_2_significant	1_gt_2_significant
pyruvate_metabolism	5.646	0.002	significant	insignificant	1_gt_2_significant	1_gt_2_significant
steroid_hormone_biosynthesis	3.24894	0.002	significant	insignificant	1_gt_2_significant	1_gt_2_significant
sulfur_relay_system	3.61055	0.002	significant	insignificant	1_gt_2_significant	1_gt_2_significant
thiamine_metabolism	5.20815	0.002	significant	insignificant	1_gt_2_significant	1_gt_2_significant
amphetamine_addiction	9.67621	0.003	significant	insignificant	1_gt_2_significant	1_gt_2_significant
bacterial_toxins	5.36174	0.003	significant	insignificant	1_gt_2_significant	1_gt_2_significant
cocaine_addiction	9.67621	0.003	significant	insignificant	1_gt_2_significant	1_gt_2_significant
exopolysaccharide_biosynthesis	6.09054	0.003	significant	insignificant	1_gt_2_significant	1_gt_2_significant
fatty_acid_degradation	8.67673	0.003	significant	insignificant	1_gt_2_significant	1_gt_2_significant
inositol_phosphate_metabolism	6.66598	0.003	significant	insignificant	1_gt_2_significant	1_gt_2_significant
limonene_degradation	4.88496	0.003	significant	insignificant	1_gt_2_significant	1_gt_2_significant
lysine_biosynthesis	7.12931	0.003	significant	insignificant	1_gt_2_significant	1_gt_2_significant
serotonergic_synapse	9.67621	0.003	significant	insignificant	1_gt_2_significant	1_gt_2_significant
valine_leucine_and_isoleucine_degradation	6.46589	0.003	significant	insignificant	1_gt_2_significant	1_gt_2_significant
flavonoid_biosynthesis	5.3561	0.004	significant	insignificant	1_gt_2_significant	1_gt_2_significant
phenylpropanoid_biosynthesis	7.73921	0.004	significant	insignificant	1_gt_2_significant	1_gt_2_significant
pi3k_akt_signaling_pathway	-4.92768	0.004	significant	insignificant	1_lt_2_significant	1_lt_2_significant
protein_kinases	6.52093	0.004	significant	insignificant	1_gt_2_significant	1_gt_2_significant
stilbenoid_diarylheptanoid_and_gingerol_biosynthesis	5.3561	0.004	significant	insignificant	1_gt_2_significant	1_gt_2_significant
transcription_factors	6.81466	0.004	significant	insignificant	1_gt_2_significant	1_gt_2_significant
tryptophan_metabolism	13.78	0.004	significant	insignificant	1_gt_2_significant	1_gt_2_significant
beta_alanine_metabolism	3.98721	0.005	significant	insignificant	1_gt_2_significant	1_gt_2_significant
insulin_signaling_pathway	-4.72738	0.005	significant	insignificant	1_lt_2_significant	1_lt_2_significant
peptidoglycan_biosynthesis	4.49225	0.005	significant	insignificant	1_gt_2_significant	1_gt_2_significant
replication_and_repair	-6.58424	0.005	significant	insignificant	1_lt_2_significant	1_lt_2_significant
pentose_and_glucuronate_interconversions	4.1961	0.007	significant	insignificant	1_gt_2_significant	1_gt_2_significant
fluorobenzoate_degradation	4.27893	0.008	significant	insignificant	1_gt_2_significant	1_gt_2_significant
starch_and_sucrose_metabolism	3.32157	0.008	significant	insignificant	1_gt_2_significant	1_gt_2_significant
teichoic_acid_biosynthesis	3.27108	0.008	significant	insignificant	1_gt_2_significant	1_gt_2_significant
ascorbate_and_aldarate_metabolism	3.551	0.009	significant	insignificant	1_gt_2_significant	1_gt_2_significant
carotenoid_biosynthesis	2.97315	0.009	significant	insignificant	1_gt_2_significant	1_gt_2_significant
cutin_suberine_and_wax_biosynthesis	2.77589	0.009	significant	insignificant	1_gt_2_significant	1_gt_2_significant
glycosphingolipid_biosynthesis_ganglio_series	-2.42559	0.009	significant	insignificant	1_lt_2_significant	1_lt_2_significant
prokaryotic_defense_system	2.67217	0.009	significant	insignificant	1_gt_2_significant	1_gt_2_significant
riboflavin_metabolism	2.96001	0.009	significant	insignificant	1_gt_2_significant	1_gt_2_significant
styrene_degradation	3.49172	0.009	significant	insignificant	1_gt_2_significant	1_gt_2_significant
thyroid_hormone_signaling_pathway	3.88736	0.009	significant	insignificant	1_gt_2_significant	1_gt_2_significant
ferroptosis	3.91547	0.01	significant	insignificant	1_gt_2_significant	1_gt_2_significant
lipid_metabolism	2.7409	0.01	significant	insignificant	1_gt_2_significant	1_gt_2_significant
xylene_degradation	3.7603	0.01	significant	insignificant	1_gt_2_significant	1_gt_2_significant
abc_transporters	3.66077	0.011	significant	insignificant	1_gt_2_significant	1_gt_2_significant
diabetic_cardiomyopathy	-2.76715	0.011	significant	insignificant	1_lt_2_significant	1_lt_2_significant
monobactam_biosynthesis	2.65486	0.011	significant	insignificant	1_gt_2_significant	1_gt_2_significant
cationic_antimicrobial_peptide_camp_resistance	3.13712	0.012	significant	insignificant	1_gt_2_significant	1_gt_2_significant
fat_digestion_and_absorption	3.07392	0.012	significant	insignificant	1_gt_2_significant	1_gt_2_significant
isoquinoline_alkaloid_biosynthesis	4.20058	0.012	significant	insignificant	1_gt_2_significant	1_gt_2_significant
propanoate_metabolism	4.50885	0.012	significant	insignificant	1_gt_2_significant	1_gt_2_significant
protein_export	-3.03332	0.012	significant	insignificant	1_lt_2_significant	1_lt_2_significant
nicotinate_and_nicotinamide_metabolism	3.18393	0.013	significant	insignificant	1_gt_2_significant	1_gt_2_significant
steroid_degradation	2.92564	0.013	significant	insignificant	1_gt_2_significant	1_gt_2_significant
cell_cycle_caulobacter	-2.54739	0.014	significant	insignificant	1_lt_2_significant	1_lt_2_significant
other_glycan_degradation	-2.66547	0.016	significant	insignificant	1_lt_2_significant	1_lt_2_significant
phosphonate_and_phosphinate_metabolism	2.95529	0.017	significant	insignificant	1_gt_2_significant	1_gt_2_significant
meiosis_yeast	2.83439	0.018	significant	insignificant	1_gt_2_significant	1_gt_2_significant
rna_degradation	-3.21851	0.018	significant	insignificant	1_lt_2_significant	1_lt_2_significant
shigellosis	-2.8439	0.018	significant	insignificant	1_lt_2_significant	1_lt_2_significant
biosynthesis_of_various_antibiotics	-2.79573	0.019	significant	insignificant	1_lt_2_significant	1_lt_2_significant
legionellosis	-2.7557	0.02	significant	insignificant	1_lt_2_significant	1_lt_2_significant
lipopolysaccharide_biosynthesis	-2.81676	0.02	significant	insignificant	1_lt_2_significant	1_lt_2_significant
prodigiosin_biosynthesis	2.77487	0.02	significant	insignificant	1_gt_2_significant	1_gt_2_significant
arabinogalactan_biosynthesis_mycobacterium	3.19008	0.022	significant	insignificant	1_gt_2_significant	1_gt_2_significant
beta_lactam_resistance	2.80443	0.022	significant	insignificant	1_gt_2_significant	1_gt_2_significant
homologous_recombination	-2.5225	0.022	significant	insignificant	1_lt_2_significant	1_lt_2_significant
mannose_type_o_glycan_biosynthesis	2.77313	0.023	significant	insignificant	1_gt_2_significant	1_gt_2_significant
mismatch_repair	-3.38646	0.025	significant	insignificant	1_lt_2_significant	1_lt_2_significant
glycine_serine_and_threonine_metabolism	2.32031	0.026	significant	insignificant	1_gt_2_significant	1_gt_2_significant
sphingolipid_signaling_pathway	2.74815	0.026	significant	insignificant	1_gt_2_significant	1_gt_2_significant
one_carbon_pool_by_folate	2.75315	0.027	significant	insignificant	1_gt_2_significant	1_gt_2_significant
proximal_tubule_bicarbonate_reclamation	-3.13193	0.027	significant	insignificant	1_lt_2_significant	1_lt_2_significant
two_component_system	-3.00475	0.027	significant	insignificant	1_lt_2_significant	1_lt_2_significant
chromosome_and_associated_proteins	2.41472	0.028	significant	insignificant	1_gt_2_significant	1_gt_2_significant
cytoskeleton_proteins	2.63703	0.028	significant	insignificant	1_gt_2_significant	1_gt_2_significant
glyoxylate_and_dicarboxylate_metabolism	2.75791	0.028	significant	insignificant	1_gt_2_significant	1_gt_2_significant
prolactin_signaling_pathway	-2.73601	0.028	significant	insignificant	1_lt_2_significant	1_lt_2_significant
cytochrome_p450	2.53456	0.031	significant	insignificant	1_gt_2_significant	1_gt_2_significant
cytoskeleton_in_muscle_cells	-2.32747	0.031	significant	insignificant	1_lt_2_significant	1_lt_2_significant
thyroid_hormone_synthesis	-2.64838	0.032	significant	insignificant	1_lt_2_significant	1_lt_2_significant
nucleotide_metabolism	-2.60038	0.034	significant	insignificant	1_lt_2_significant	1_lt_2_significant
adipocytokine_signaling_pathway	-2.44341	0.035	significant	insignificant	1_lt_2_significant	1_lt_2_significant
streptomycin_biosynthesis	2.77886	0.035	significant	insignificant	1_gt_2_significant	1_gt_2_significant
nucleotide_excision_repair	-2.69044	0.037	significant	insignificant	1_lt_2_significant	1_lt_2_significant
drug_metabolism_cytochrome_p450	2.62614	0.038	significant	insignificant	1_gt_2_significant	1_gt_2_significant
cilium_and_associated_proteins	2.62375	0.039	significant	insignificant	1_gt_2_significant	1_gt_2_significant
mineral_absorption	2.38487	0.044	significant	insignificant	1_gt_2_significant	1_gt_2_significant
other_types_of_o_glycan_biosynthesis	2.403	0.044	significant	insignificant	1_gt_2_significant	1_gt_2_significant
transcription	2.29858	0.045	significant	insignificant	1_gt_2_significant	1_gt_2_significant
cell_cycle	-2.5922	0.046	significant	insignificant	1_lt_2_significant	1_lt_2_significant
tight_junction	-2.5922	0.046	significant	insignificant	1_lt_2_significant	1_lt_2_significant
amino_sugar_and_nucleotide_sugar_metabolism	2.1123	0.047	significant	insignificant	1_gt_2_significant	1_gt_2_significant
amoebiasis	2.14325	0.047	significant	insignificant	1_gt_2_significant	1_gt_2_significant
linoleic_acid_metabolism	-2.42465	0.047	significant	insignificant	1_lt_2_significant	1_lt_2_significant
longevity_regulating_pathway_multiple_species	2.2746	0.048	significant	insignificant	1_gt_2_significant	1_gt_2_significant
dna_replication	-2.2625	0.05	significant	insignificant	1_lt_2_significant	1_lt_2_significant
glycan_metabolism	2.11309	0.05	significant	insignificant	1_gt_2_significant	1_gt_2_significant
lipopolysaccharide_biosynthesis_proteins	-2.14922	0.051	insignificant	insignificant	1_lt_2_insignificant	random
terpenoid_backbone_biosynthesis	2.47132	0.053	insignificant	insignificant	1_gt_2_insignificant	random
biofilm_formation_escherichia_coli	-2.25051	0.057	insignificant	insignificant	1_lt_2_insignificant	random
glycerophospholipid_metabolism	2.33119	0.057	insignificant	insignificant	1_gt_2_insignificant	random
zeatin_biosynthesis	2.39296	0.057	insignificant	insignificant	1_gt_2_insignificant	random
various_types_of_n_glycan_biosynthesis	-1.92839	0.058	insignificant	insignificant	1_lt_2_insignificant	random
atrazine_degradation	2.28382	0.059	insignificant	insignificant	1_gt_2_insignificant	random
photosynthesis	-2.18572	0.06	insignificant	insignificant	1_lt_2_insignificant	random
foxo_signaling_pathway	-2.26748	0.062	insignificant	insignificant	1_lt_2_insignificant	random
longevity_regulating_pathway_worm	-2.20819	0.062	insignificant	insignificant	1_lt_2_insignificant	random
non_homologous_end_joining	-2.14632	0.062	insignificant	insignificant	1_lt_2_insignificant	random
tyrosine_metabolism	2.34704	0.062	insignificant	insignificant	1_gt_2_insignificant	random
biosynthesis_of_unsaturated_fatty_acids	-1.97286	0.063	insignificant	insignificant	1_lt_2_insignificant	random
butanoate_metabolism	2.24584	0.063	insignificant	insignificant	1_gt_2_insignificant	random
bile_secretion	-2.00875	0.066	insignificant	insignificant	1_lt_2_insignificant	random
glycerolipid_metabolism	1.91838	0.067	insignificant	insignificant	1_gt_2_insignificant	random
photosynthesis_proteins	-2.02783	0.071	insignificant	insignificant	1_lt_2_insignificant	random
transporters	2.00358	0.073	insignificant	insignificant	1_gt_2_insignificant	random
staphylococcus_aureus_infection	1.8525	0.074	insignificant	insignificant	1_gt_2_insignificant	random
sulfur_metabolism	2.13613	0.076	insignificant	insignificant	1_gt_2_insignificant	random
c5_branched_dibasic_acid_metabolism	1.96817	0.078	insignificant	insignificant	1_gt_2_insignificant	random
mycolic_acid_biosynthesis	-2.16156	0.078	insignificant	insignificant	1_lt_2_insignificant	random
metabolism_of_xenobiotics_by_cytochrome_p450	1.97312	0.081	insignificant	insignificant	1_gt_2_insignificant	random
alcoholic_liver_disease	1.88646	0.086	insignificant	insignificant	1_gt_2_insignificant	random
base_excision_repair	1.86131	0.091	insignificant	insignificant	1_gt_2_insignificant	random
type_i_diabetes_mellitus	-1.89617	0.091	insignificant	insignificant	1_lt_2_insignificant	random
biosynthesis_of_enediyne_antibiotics	-1.89665	0.092	insignificant	insignificant	1_lt_2_insignificant	random
biosynthesis_of_type_ii_polyketide_products	-1.87442	0.098	insignificant	insignificant	1_lt_2_insignificant	random
d_amino_acid_metabolism	1.9211	0.1	insignificant	insignificant	1_gt_2_insignificant	random
retrograde_endocannabinoid_signaling	1.85494	0.103	insignificant	insignificant	1_gt_2_insignificant	random
translation	2.03752	0.104	insignificant	insignificant	1_gt_2_insignificant	random
nod_like_receptor_signaling_pathway	-1.7507	0.105	insignificant	insignificant	1_lt_2_insignificant	random
structural_proteins	1.94528	0.11	insignificant	insignificant	1_gt_2_insignificant	random
salmonella_infection	-1.93543	0.111	insignificant	insignificant	1_lt_2_insignificant	random
rna_polymerase	-1.66352	0.116	insignificant	insignificant	1_lt_2_insignificant	random
chloroalkane_and_chloroalkene_degradation	1.74312	0.12	insignificant	insignificant	1_gt_2_insignificant	random
pyrimidine_metabolism	1.51334	0.123	insignificant	insignificant	1_gt_2_insignificant	random
cyanoamino_acid_metabolism	1.62987	0.131	insignificant	insignificant	1_gt_2_insignificant	random
bacterial_chemotaxis	-1.64909	0.132	insignificant	insignificant	1_lt_2_insignificant	random
fatty_acid_biosynthesis	1.60013	0.138	insignificant	insignificant	1_gt_2_insignificant	random
messenger_rna_biogenesis	-1.5775	0.144	insignificant	insignificant	1_lt_2_insignificant	random
biosynthesis_of_ansamycins	1.55047	0.147	insignificant	insignificant	1_gt_2_insignificant	random
necroptosis	-1.70715	0.155	insignificant	insignificant	1_lt_2_insignificant	random
pertussis	-1.52499	0.168	insignificant	insignificant	1_lt_2_insignificant	random
plant_pathogen_interaction	-1.50819	0.172	insignificant	insignificant	1_lt_2_insignificant	random
basal_transcription_factors	-1.34016	0.178	insignificant	insignificant	1_lt_2_insignificant	random
african_trypanosomiasis	1.41025	0.185	insignificant	insignificant	1_gt_2_insignificant	random
o_antigen_repeat_unit_biosynthesis	1.35975	0.189	insignificant	insignificant	1_gt_2_insignificant	random
camp_signaling_pathway	1.47394	0.19	insignificant	insignificant	1_gt_2_insignificant	random
pinene_camphor_and_geraniol_degradation	1.46302	0.19	insignificant	insignificant	1_gt_2_insignificant	random
lipid_and_atherosclerosis	-1.42962	0.191	insignificant	insignificant	1_lt_2_insignificant	random
dioxin_degradation	1.362	0.199	insignificant	insignificant	1_gt_2_insignificant	random
ubiquitin_system	-1.40207	0.202	insignificant	insignificant	1_lt_2_insignificant	random
phenylalanine_tyrosine_and_tryptophan_biosynthesis	1.44932	0.207	insignificant	insignificant	1_gt_2_insignificant	random
flagellar_assembly	-1.49019	0.208	insignificant	insignificant	1_lt_2_insignificant	random
chemical_carcinogenesis_reactive_oxygen_species	1.2906	0.216	insignificant	insignificant	1_gt_2_insignificant	random
n_glycan_biosynthesis	-1.255	0.226	insignificant	insignificant	1_lt_2_insignificant	random
secondary_bile_acid_biosynthesis	1.2413	0.255	insignificant	insignificant	1_gt_2_insignificant	random
parathyroid_hormone_synthesis_secretion_and_action	1.22152	0.262	insignificant	insignificant	1_gt_2_insignificant	random
primary_bile_acid_biosynthesis	1.0915	0.266	insignificant	insignificant	1_gt_2_insignificant	random
hypertrophic_cardiomyopathy	-1.08259	0.27	insignificant	insignificant	1_lt_2_insignificant	random
cardiac_muscle_contraction	-1.19694	0.271	insignificant	insignificant	1_lt_2_insignificant	random
mrna_surveillance_pathway	-1.15784	0.282	insignificant	insignificant	1_lt_2_insignificant	random
hepatitis_b	-1.15611	0.288	insignificant	insignificant	1_lt_2_insignificant	random
polycyclic_aromatic_hydrocarbon_degradation	-1.1394	0.291	insignificant	insignificant	1_lt_2_insignificant	random
protein_processing	1.18504	0.294	insignificant	insignificant	1_gt_2_insignificant	random
pentose_phosphate_pathway	1.07659	0.308	insignificant	insignificant	1_gt_2_insignificant	random
glucosinolate_biosynthesis	1.08272	0.312	insignificant	insignificant	1_gt_2_insignificant	random
prenyltransferases	1.18084	0.312	insignificant	insignificant	1_gt_2_insignificant	random
o_antigen_nucleotide_sugar_biosynthesis	0.975263	0.335	insignificant	insignificant	1_gt_2_insignificant	random
lysosome	-1.07027	0.37	insignificant	insignificant	1_lt_2_insignificant	random
citrate_cycle_tca_cycle	0.938804	0.389	insignificant	insignificant	1_gt_2_insignificant	random
valine_leucine_and_isoleucine_biosynthesis	0.905481	0.39	insignificant	insignificant	1_gt_2_insignificant	random
alanine_aspartate_and_glutamate_metabolism	0.930563	0.392	insignificant	insignificant	1_gt_2_insignificant	random
bacterial_motility_proteins	-1.11514	0.399	insignificant	insignificant	1_lt_2_insignificant	random
polycomb_repressive_complex	-0.752513	0.404	insignificant	insignificant	1_lt_2_insignificant	random
dna_replication_proteins	-0.945284	0.409	insignificant	insignificant	1_lt_2_insignificant	random
protein_processing_in_endoplasmic_reticulum	0.867709	0.409	insignificant	insignificant	1_gt_2_insignificant	random
mapk_signaling_pathway_fly	0.945843	0.412	insignificant	insignificant	1_gt_2_insignificant	random
oxidative_phosphorylation	-0.783684	0.412	insignificant	insignificant	1_lt_2_insignificant	random
cd_molecules	-0.840097	0.413	insignificant	insignificant	1_lt_2_insignificant	random
renin_secretion	-0.840097	0.413	insignificant	insignificant	1_lt_2_insignificant	random
pathways_in_cancer	0.875241	0.414	insignificant	insignificant	1_gt_2_insignificant	random
secretion_system	0.858974	0.414	insignificant	insignificant	1_gt_2_insignificant	random
transcription_machinery	0.835617	0.414	insignificant	insignificant	1_gt_2_insignificant	random
lipoic_acid_metabolism	0.798075	0.415	insignificant	insignificant	1_gt_2_insignificant	random
bacterial_secretion_system	-0.799006	0.423	insignificant	insignificant	1_lt_2_insignificant	random
plant_hormone_signal_transduction	-0.842764	0.424	insignificant	insignificant	1_lt_2_insignificant	random
amyotrophic_lateral_sclerosis	-0.816371	0.425	insignificant	insignificant	1_lt_2_insignificant	random
mtor_signaling_pathway	-0.951165	0.43	insignificant	insignificant	1_lt_2_insignificant	random
cholesterol_metabolism	0.789553	0.431	insignificant	insignificant	1_gt_2_insignificant	random
ribosome_biogenesis_in_eukaryotes	0.910817	0.433	insignificant	insignificant	1_gt_2_insignificant	random
mapk_signaling_pathway_yeast	-0.818869	0.434	insignificant	insignificant	1_lt_2_insignificant	random
regulation_of_lipolysis_in_adipocytes	0.947779	0.441	insignificant	insignificant	1_gt_2_insignificant	random
antimicrobial_resistance_genes	0.943388	0.461	insignificant	insignificant	1_gt_2_insignificant	random
amino_acid_metabolism	0.835499	0.464	insignificant	insignificant	1_gt_2_insignificant	random
tuberculosis	-0.693981	0.465	insignificant	insignificant	1_lt_2_insignificant	random
methane_metabolism	0.768361	0.468	insignificant	insignificant	1_gt_2_insignificant	random
thermogenesis	0.847673	0.477	insignificant	insignificant	1_gt_2_insignificant	random
antigen_processing_and_presentation	-0.710264	0.487	insignificant	insignificant	1_lt_2_insignificant	random
chlorocyclohexane_and_chlorobenzene_degradation	-0.811152	0.487	insignificant	insignificant	1_lt_2_insignificant	random
estrogen_signaling_pathway	-0.710264	0.487	insignificant	insignificant	1_lt_2_insignificant	random
glycosphingolipid_biosynthesis_globo_and_isoglobo_series	-0.794029	0.487	insignificant	insignificant	1_lt_2_insignificant	random
il_17_signaling_pathway	-0.710264	0.487	insignificant	insignificant	1_lt_2_insignificant	random
progesterone_mediated_oocyte_maturation	-0.710264	0.487	insignificant	insignificant	1_lt_2_insignificant	random
prostate_cancer	-0.710264	0.487	insignificant	insignificant	1_lt_2_insignificant	random
th17_cell_differentiation	-0.710264	0.487	insignificant	insignificant	1_lt_2_insignificant	random
degradation_of_flavonoids	0.718625	0.494	insignificant	insignificant	1_gt_2_insignificant	random
pathways_of_neurodegeneration_multiple_diseases	-0.663511	0.502	insignificant	insignificant	1_lt_2_insignificant	random
biosynthesis_of_various_alkaloids	-0.906722	0.524	insignificant	insignificant	1_lt_2_insignificant	random
vancomycin_resistance	-0.726527	0.528	insignificant	insignificant	1_lt_2_insignificant	random
chemical_carcinogenesis_receptor_activation	-0.602597	0.539	insignificant	insignificant	1_lt_2_insignificant	random
human_t_cell_leukemia_virus_1_infection	0.564083	0.545	insignificant	insignificant	1_gt_2_insignificant	random
apelin_signaling_pathway	-0.623051	0.547	insignificant	insignificant	1_lt_2_insignificant	random
egfr_tyrosine_kinase_inhibitor_resistance	-0.623051	0.547	insignificant	insignificant	1_lt_2_insignificant	random
sphingolipid_metabolism	-0.562097	0.549	insignificant	insignificant	1_lt_2_insignificant	random
tropane_piperidine_and_pyridine_alkaloid_biosynthesis	-0.66854	0.553	insignificant	insignificant	1_lt_2_insignificant	random
spinocerebellar_ataxia	-0.573512	0.556	insignificant	insignificant	1_lt_2_insignificant	random
mapk_signaling_pathway_plant	-0.66169	0.584	insignificant	insignificant	1_lt_2_insignificant	random
micrornas_in_cancer	0.532657	0.586	insignificant	insignificant	1_gt_2_insignificant	random
biofilm_formation_vibrio_cholerae	-0.61174	0.59	insignificant	insignificant	1_lt_2_insignificant	random
cysteine_and_methionine_metabolism	0.560169	0.603	insignificant	insignificant	1_gt_2_insignificant	random
non_alcoholic_fatty_liver_disease	-0.568004	0.604	insignificant	insignificant	1_lt_2_insignificant	random
viral_myocarditis	-0.633165	0.613	insignificant	insignificant	1_lt_2_insignificant	random
drug_metabolism_other_enzymes	-0.511419	0.615	insignificant	insignificant	1_lt_2_insignificant	random
huntington_disease	-0.511162	0.621	insignificant	insignificant	1_lt_2_insignificant	random
pantothenate_and_coa_biosynthesis	0.513596	0.622	insignificant	insignificant	1_gt_2_insignificant	random
viral_carcinogenesis	-0.605943	0.622	insignificant	insignificant	1_lt_2_insignificant	random
coronavirus_disease_covid_19	0.57604	0.623	insignificant	insignificant	1_gt_2_insignificant	random
viral_life_cycle_hiv_1	-0.5006	0.626	insignificant	insignificant	1_lt_2_insignificant	random
apoptosis_multiple_species	-0.543796	0.634	insignificant	insignificant	1_lt_2_insignificant	random
colorectal_cancer	-0.543796	0.634	insignificant	insignificant	1_lt_2_insignificant	random
epstein_barr_virus_infection	-0.543796	0.634	insignificant	insignificant	1_lt_2_insignificant	random
human_cytomegalovirus_infection	-0.543796	0.634	insignificant	insignificant	1_lt_2_insignificant	random
human_immunodeficiency_virus_1_infection	-0.543796	0.634	insignificant	insignificant	1_lt_2_insignificant	random
kaposi_sarcoma_associated_herpesvirus_infection	-0.543796	0.634	insignificant	insignificant	1_lt_2_insignificant	random
small_cell_lung_cancer	-0.543796	0.634	insignificant	insignificant	1_lt_2_insignificant	random
toxoplasmosis	-0.543796	0.634	insignificant	insignificant	1_lt_2_insignificant	random
gabaergic_synapse	-0.640512	0.653	insignificant	insignificant	1_lt_2_insignificant	random
pathogenic_escherichia_coli_infection	-0.463209	0.671	insignificant	insignificant	1_lt_2_insignificant	random
alpha_linolenic_acid_metabolism	-0.414308	0.703	insignificant	insignificant	1_lt_2_insignificant	random
biosynthesis_of_vancomycin_group_antibiotics	-0.382575	0.711	insignificant	insignificant	1_lt_2_insignificant	random
fluid_shear_stress_and_atherosclerosis	-0.368857	0.715	insignificant	insignificant	1_lt_2_insignificant	random
glycosaminoglycan_binding_proteins	0.353801	0.727	insignificant	insignificant	1_gt_2_insignificant	random
secondary_metabolism	-0.359608	0.731	insignificant	insignificant	1_lt_2_insignificant	random
chagas_disease	-0.300814	0.732	insignificant	insignificant	1_lt_2_insignificant	random
neuroactive_ligand_receptor_interaction	-0.415921	0.735	insignificant	insignificant	1_lt_2_insignificant	random
parkinson_disease	0.327192	0.738	insignificant	insignificant	1_gt_2_insignificant	random
ppar_signaling_pathway	-0.349471	0.74	insignificant	insignificant	1_lt_2_insignificant	random
glutamatergic_synapse	-0.422195	0.741	insignificant	insignificant	1_lt_2_insignificant	random
toluene_degradation	-0.35209	0.742	insignificant	insignificant	1_lt_2_insignificant	random
primary_immunodeficiency	-0.382318	0.747	insignificant	insignificant	1_lt_2_insignificant	random
human_papillomavirus_infection	-0.374574	0.752	insignificant	insignificant	1_lt_2_insignificant	random
type_ii_diabetes_mellitus	-0.379104	0.758	insignificant	insignificant	1_lt_2_insignificant	random
novobiocin_biosynthesis	0.297789	0.76	insignificant	insignificant	1_gt_2_insignificant	random
selenocompound_metabolism	-0.338111	0.764	insignificant	insignificant	1_lt_2_insignificant	random
alzheimer_disease	-0.356629	0.769	insignificant	insignificant	1_lt_2_insignificant	random
bisphenol_degradation	0.196011	0.773	insignificant	insignificant	1_gt_2_insignificant	random
glycosylphosphatidylinositol_gpi_anchored_proteins	-0.266703	0.781	insignificant	insignificant	1_lt_2_insignificant	random
cofactor_metabolism	-0.302715	0.787	insignificant	insignificant	1_lt_2_insignificant	random
platinum_drug_resistance	-0.279886	0.799	insignificant	insignificant	1_lt_2_insignificant	random
longevity_regulating_pathway	0.261898	0.809	insignificant	insignificant	1_gt_2_insignificant	random
lipid_biosynthesis_proteins	0.234506	0.813	insignificant	insignificant	1_gt_2_insignificant	random
hepatocellular_carcinoma	0.204441	0.816	insignificant	insignificant	1_gt_2_insignificant	random
polyketide_biosynthesis_proteins	-0.272504	0.819	insignificant	insignificant	1_lt_2_insignificant	random
folate_biosynthesis	-0.210087	0.82	insignificant	insignificant	1_lt_2_insignificant	random
hepatitis_c	-0.142968	0.821	insignificant	insignificant	1_lt_2_insignificant	random
herpes_simplex_virus_1_infection	-0.142968	0.821	insignificant	insignificant	1_lt_2_insignificant	random
influenza_a	-0.142968	0.821	insignificant	insignificant	1_lt_2_insignificant	random
glutathione_metabolism	0.199356	0.825	insignificant	insignificant	1_gt_2_insignificant	random
glycolysis_gluconeogenesis	-0.241716	0.825	insignificant	insignificant	1_lt_2_insignificant	random
penicillin_and_cephalosporin_biosynthesis	0.189834	0.826	insignificant	insignificant	1_gt_2_insignificant	random
ethylbenzene_degradation	0.308274	0.832	insignificant	insignificant	1_gt_2_insignificant	random
dna_repair_and_recombination_proteins	-0.236344	0.835	insignificant	insignificant	1_lt_2_insignificant	random
p53_signaling_pathway	-0.154064	0.848	insignificant	insignificant	1_lt_2_insignificant	random
prion_disease	-0.248545	0.851	insignificant	insignificant	1_lt_2_insignificant	random
efferocytosis	-0.357932	0.857	insignificant	insignificant	1_lt_2_insignificant	random
chemical_carcinogenesis_dna_adducts	0.164856	0.859	insignificant	insignificant	1_gt_2_insignificant	random
renin_angiotensin_system	0.261791	0.86	insignificant	insignificant	1_gt_2_insignificant	random
carbon_fixation_by_calvin_cycle	-0.162029	0.863	insignificant	insignificant	1_lt_2_insignificant	random
fructose_and_mannose_metabolism	0.277212	0.871	insignificant	insignificant	1_gt_2_insignificant	random
phosphotransferase_system_pts	0.150155	0.875	insignificant	insignificant	1_gt_2_insignificant	random
chaperones_and_folding_catalysts	-0.155799	0.883	insignificant	insignificant	1_lt_2_insignificant	random
glycosaminoglycan_degradation	-0.163096	0.883	insignificant	insignificant	1_lt_2_insignificant	random
measles	-0.113063	0.884	insignificant	insignificant	1_lt_2_insignificant	random
vitamin_b6_metabolism	-0.120755	0.893	insignificant	insignificant	1_lt_2_insignificant	random
carbapenem_biosynthesis	-0.139802	0.897	insignificant	insignificant	1_lt_2_insignificant	random
antifolate_resistance	0.07414	0.9	insignificant	insignificant	1_gt_2_insignificant	random
exosome	0.219381	0.902	insignificant	insignificant	1_gt_2_insignificant	random
central_carbon_metabolism_in_cancer	-0.0727174	0.909	insignificant	insignificant	1_lt_2_insignificant	random
spliceosome	-0.348083	0.925	insignificant	insignificant	1_lt_2_insignificant	random
membrane_trafficking	-0.0594972	0.928	insignificant	insignificant	1_lt_2_insignificant	random
phosphatidylinositol_signaling_system	-0.0764761	0.933	insignificant	insignificant	1_lt_2_insignificant	random
apoptosis_fly	-0.0814562	0.943	insignificant	insignificant	1_lt_2_insignificant	random
protein_phosphatases_and_associated_proteins	-0.0754321	0.962	insignificant	insignificant	1_lt_2_insignificant	random
apoptosis	0.060212	0.964	insignificant	insignificant	1_gt_2_insignificant	random
cell_growth	-0.0617433	0.97	insignificant	insignificant	1_lt_2_insignificant	random
proteasome	0.0165984	0.995	insignificant	insignificant	1_gt_2_insignificant	random
nonribosomal_peptide_structures	-0.335883	0.998	insignificant	insignificant	1_lt_2_insignificant	random

## Sheet: soil_3
gene_group	treatment_dried_vs_frozen_PTM_test_statistic	treatment_dried_vs_frozen_PTM_Pvalue	treatment_dried_vs_frozen_PTM_significant	treatment_dried_vs_frozen_PTM_significant_Bonferroni	treatment_dried_vs_frozen_PTM_trend	treatment_dried_vs_frozen_PTM_pattern
aminoacyl_trna_biosynthesis	7.92171	0	significant	significant	1_gt_2_significant	1_gt_2_significant
butanoate_metabolism	3.70876	0	significant	significant	1_gt_2_significant	1_gt_2_significant
carbon_fixation_by_calvin_cycle	6.69492	0	significant	significant	1_gt_2_significant	1_gt_2_significant
carotenoid_biosynthesis	9.80145	0	significant	significant	1_gt_2_significant	1_gt_2_significant
cell_growth	6.90516	0	significant	significant	1_gt_2_significant	1_gt_2_significant
citrate_cycle_tca_cycle	5.47873	0	significant	significant	1_gt_2_significant	1_gt_2_significant
dna_repair_and_recombination_proteins	11.6547	0	significant	significant	1_gt_2_significant	1_gt_2_significant
ethylbenzene_degradation	-5.02883	0	significant	significant	1_lt_2_significant	1_lt_2_significant
exosome	4.89812	0	significant	significant	1_gt_2_significant	1_gt_2_significant
fluorobenzoate_degradation	-7.23694	0	significant	significant	1_lt_2_significant	1_lt_2_significant
fructose_and_mannose_metabolism	6.87695	0	significant	significant	1_gt_2_significant	1_gt_2_significant
galactose_metabolism	4.40224	0	significant	significant	1_gt_2_significant	1_gt_2_significant
glycolysis_gluconeogenesis	14.2528	0	significant	significant	1_gt_2_significant	1_gt_2_significant
hif_1_signaling_pathway	4.62758	0	significant	significant	1_gt_2_significant	1_gt_2_significant
histidine_metabolism	4.195	0	significant	significant	1_gt_2_significant	1_gt_2_significant
lipoic_acid_metabolism	5.02092	0	significant	significant	1_gt_2_significant	1_gt_2_significant
longevity_regulating_pathway_multiple_species	2.92639	0	significant	significant	1_gt_2_significant	1_gt_2_significant
neomycin_kanamycin_and_gentamicin_biosynthesis	3.42641	0	significant	significant	1_gt_2_significant	1_gt_2_significant
nitrotoluene_degradation	-4.77834	0	significant	significant	1_lt_2_significant	1_lt_2_significant
nod_like_receptor_signaling_pathway	5.23422	0	significant	significant	1_gt_2_significant	1_gt_2_significant
novobiocin_biosynthesis	2.96541	0	significant	significant	1_gt_2_significant	1_gt_2_significant
nucleotide_metabolism	-4.64961	0	significant	significant	1_lt_2_significant	1_lt_2_significant
o_antigen_nucleotide_sugar_biosynthesis	4.4268	0	significant	significant	1_gt_2_significant	1_gt_2_significant
one_carbon_pool_by_folate	4.35372	0	significant	significant	1_gt_2_significant	1_gt_2_significant
other_carbon_fixation_pathways	5.33822	0	significant	significant	1_gt_2_significant	1_gt_2_significant
other_glycan_degradation	5.38581	0	significant	significant	1_gt_2_significant	1_gt_2_significant
oxidative_phosphorylation	4.04061	0	significant	significant	1_gt_2_significant	1_gt_2_significant
pentose_phosphate_pathway	5.88249	0	significant	significant	1_gt_2_significant	1_gt_2_significant
peroxisome	6.93226	0	significant	significant	1_gt_2_significant	1_gt_2_significant
ppar_signaling_pathway	4.44063	0	significant	significant	1_gt_2_significant	1_gt_2_significant
prokaryotic_defense_system	6.4783	0	significant	significant	1_gt_2_significant	1_gt_2_significant
protein_phosphatases_and_associated_proteins	5.20811	0	significant	significant	1_gt_2_significant	1_gt_2_significant
pyrimidine_metabolism	3.73493	0	significant	significant	1_gt_2_significant	1_gt_2_significant
tetracycline_biosynthesis	4.39667	0	significant	significant	1_gt_2_significant	1_gt_2_significant
tropane_piperidine_and_pyridine_alkaloid_biosynthesis	7.4368	0	significant	significant	1_gt_2_significant	1_gt_2_significant
alpha_linolenic_acid_metabolism	-5.92763	0.001	significant	insignificant	1_lt_2_significant	1_lt_2_significant
biosynthesis_of_unsaturated_fatty_acids	-5.78818	0.001	significant	insignificant	1_lt_2_significant	1_lt_2_significant
caffeine_metabolism	-4.28573	0.001	significant	insignificant	1_lt_2_significant	1_lt_2_significant
cell_cycle_caulobacter	4.56033	0.001	significant	insignificant	1_gt_2_significant	1_gt_2_significant
chaperones_and_folding_catalysts	4.18377	0.001	significant	insignificant	1_gt_2_significant	1_gt_2_significant
epithelial_cell_signaling_in_helicobacter_pylori_infection	5.38247	0.001	significant	insignificant	1_gt_2_significant	1_gt_2_significant
fluid_shear_stress_and_atherosclerosis	7.24937	0.001	significant	insignificant	1_gt_2_significant	1_gt_2_significant
inositol_phosphate_metabolism	8.66969	0.001	significant	insignificant	1_gt_2_significant	1_gt_2_significant
lysosome	3.13673	0.001	significant	insignificant	1_gt_2_significant	1_gt_2_significant
methane_metabolism	6.32103	0.001	significant	insignificant	1_gt_2_significant	1_gt_2_significant
nucleotide_excision_repair	5.18477	0.001	significant	insignificant	1_gt_2_significant	1_gt_2_significant
peptidoglycan_biosynthesis	4.127	0.001	significant	insignificant	1_gt_2_significant	1_gt_2_significant
peptidoglycan_biosynthesis_and_degradation_proteins	5.39848	0.001	significant	insignificant	1_gt_2_significant	1_gt_2_significant
sphingolipid_metabolism	4.43943	0.001	significant	insignificant	1_gt_2_significant	1_gt_2_significant
transfer_rna_biogenesis	4.89241	0.001	significant	insignificant	1_gt_2_significant	1_gt_2_significant
translation_factors	7.53961	0.001	significant	insignificant	1_gt_2_significant	1_gt_2_significant
amino_acid_related_enzymes	8.16616	0.002	significant	insignificant	1_gt_2_significant	1_gt_2_significant
axon_regeneration	-4.03304	0.002	significant	insignificant	1_lt_2_significant	1_lt_2_significant
beta_lactam_resistance	4.70382	0.002	significant	insignificant	1_gt_2_significant	1_gt_2_significant
carbohydrate_digestion_and_absorption	4.24846	0.002	significant	insignificant	1_gt_2_significant	1_gt_2_significant
cofactor_metabolism	-5.91751	0.002	significant	insignificant	1_lt_2_significant	1_lt_2_significant
indole_alkaloid_biosynthesis	-4.03304	0.002	significant	insignificant	1_lt_2_significant	1_lt_2_significant
messenger_rna_biogenesis	3.66184	0.002	significant	insignificant	1_gt_2_significant	1_gt_2_significant
micrornas_in_cancer	-4.24766	0.002	significant	insignificant	1_lt_2_significant	1_lt_2_significant
mycolic_acid_biosynthesis	4.6435	0.002	significant	insignificant	1_gt_2_significant	1_gt_2_significant
phenazine_biosynthesis	-7.80464	0.002	significant	insignificant	1_lt_2_significant	1_lt_2_significant
ribosome	10.4833	0.002	significant	insignificant	1_gt_2_significant	1_gt_2_significant
starch_and_sucrose_metabolism	6.18005	0.002	significant	insignificant	1_gt_2_significant	1_gt_2_significant
valine_leucine_and_isoleucine_biosynthesis	4.91834	0.002	significant	insignificant	1_gt_2_significant	1_gt_2_significant
xylene_degradation	-3.61236	0.002	significant	insignificant	1_lt_2_significant	1_lt_2_significant
biosynthesis_of_vancomycin_group_antibiotics	-10.1187	0.003	significant	insignificant	1_lt_2_significant	1_lt_2_significant
biosynthesis_of_various_other_secondary_metabolites	-3.70463	0.003	significant	insignificant	1_lt_2_significant	1_lt_2_significant
cd_molecules	-4.22231	0.003	significant	insignificant	1_lt_2_significant	1_lt_2_significant
legionellosis	3.18711	0.003	significant	insignificant	1_gt_2_significant	1_gt_2_significant
o_antigen_repeat_unit_biosynthesis	4.29388	0.003	significant	insignificant	1_gt_2_significant	1_gt_2_significant
phosphatidylinositol_signaling_system	4.47585	0.003	significant	insignificant	1_gt_2_significant	1_gt_2_significant
steroid_degradation	-7.36941	0.003	significant	insignificant	1_lt_2_significant	1_lt_2_significant
alcoholic_liver_disease	3.843	0.004	significant	insignificant	1_gt_2_significant	1_gt_2_significant
antimicrobial_resistance_genes	3.46962	0.004	significant	insignificant	1_gt_2_significant	1_gt_2_significant
bladder_cancer	-11.9493	0.004	significant	insignificant	1_lt_2_significant	1_lt_2_significant
exopolysaccharide_biosynthesis	6.62141	0.004	significant	insignificant	1_gt_2_significant	1_gt_2_significant
homologous_recombination	8.47856	0.004	significant	insignificant	1_gt_2_significant	1_gt_2_significant
lysine_biosynthesis	5.69106	0.004	significant	insignificant	1_gt_2_significant	1_gt_2_significant
meiosis_yeast	3.91232	0.004	significant	insignificant	1_gt_2_significant	1_gt_2_significant
mitophagy_animal	3.4739	0.004	significant	insignificant	1_gt_2_significant	1_gt_2_significant
chlorocyclohexane_and_chlorobenzene_degradation	-3.75324	0.005	significant	insignificant	1_lt_2_significant	1_lt_2_significant
degradation_of_flavonoids	3.6406	0.005	significant	insignificant	1_gt_2_significant	1_gt_2_significant
glycosaminoglycan_degradation	4.94532	0.005	significant	insignificant	1_gt_2_significant	1_gt_2_significant
mitochondrial_biogenesis	6.77589	0.005	significant	insignificant	1_gt_2_significant	1_gt_2_significant
taurine_and_hypotaurine_metabolism	4.387	0.005	significant	insignificant	1_gt_2_significant	1_gt_2_significant
toluene_degradation	-3.92435	0.005	significant	insignificant	1_lt_2_significant	1_lt_2_significant
amino_sugar_and_nucleotide_sugar_metabolism	3.8866	0.006	significant	insignificant	1_gt_2_significant	1_gt_2_significant
ferroptosis	3.56502	0.006	significant	insignificant	1_gt_2_significant	1_gt_2_significant
salmonella_infection	3.48132	0.006	significant	insignificant	1_gt_2_significant	1_gt_2_significant
bacterial_toxins	3.82477	0.007	significant	insignificant	1_gt_2_significant	1_gt_2_significant
folate_biosynthesis	4.58071	0.007	significant	insignificant	1_gt_2_significant	1_gt_2_significant
base_excision_repair	2.79842	0.008	significant	insignificant	1_gt_2_significant	1_gt_2_significant
rna_degradation	3.26931	0.008	significant	insignificant	1_gt_2_significant	1_gt_2_significant
dopaminergic_synapse	-3.4069	0.009	significant	insignificant	1_lt_2_significant	1_lt_2_significant
apoptosis	-3.72355	0.01	significant	insignificant	1_lt_2_significant	1_lt_2_significant
carbapenem_biosynthesis	-4.50157	0.01	significant	insignificant	1_lt_2_significant	1_lt_2_significant
cushing_syndrome	3.75597	0.01	significant	insignificant	1_gt_2_significant	1_gt_2_significant
renal_cell_carcinoma	3.75597	0.01	significant	insignificant	1_gt_2_significant	1_gt_2_significant
two_component_system	-3.30332	0.01	significant	insignificant	1_lt_2_significant	1_lt_2_significant
pentose_and_glucuronate_interconversions	3.32732	0.011	significant	insignificant	1_gt_2_significant	1_gt_2_significant
rna_polymerase	4.9791	0.011	significant	insignificant	1_gt_2_significant	1_gt_2_significant
adipocytokine_signaling_pathway	3.2368	0.012	significant	insignificant	1_gt_2_significant	1_gt_2_significant
alcoholism	-3.59641	0.012	significant	insignificant	1_lt_2_significant	1_lt_2_significant
cocaine_addiction	-3.62863	0.012	significant	insignificant	1_lt_2_significant	1_lt_2_significant
ribosome_biogenesis	2.61839	0.012	significant	insignificant	1_gt_2_significant	1_gt_2_significant
serotonergic_synapse	-3.62863	0.012	significant	insignificant	1_lt_2_significant	1_lt_2_significant
cysteine_and_methionine_metabolism	3.94747	0.013	significant	insignificant	1_gt_2_significant	1_gt_2_significant
fatty_acid_biosynthesis	3.53735	0.013	significant	insignificant	1_gt_2_significant	1_gt_2_significant
glycine_serine_and_threonine_metabolism	3.18692	0.013	significant	insignificant	1_gt_2_significant	1_gt_2_significant
glycosphingolipid_biosynthesis_globo_and_isoglobo_series	2.95291	0.014	significant	insignificant	1_gt_2_significant	1_gt_2_significant
quorum_sensing	2.78679	0.015	significant	insignificant	1_gt_2_significant	1_gt_2_significant
central_carbon_metabolism_in_cancer	2.75983	0.017	significant	insignificant	1_gt_2_significant	1_gt_2_significant
glucagon_signaling_pathway	3.06531	0.018	significant	insignificant	1_gt_2_significant	1_gt_2_significant
lipopolysaccharide_biosynthesis_proteins	3.17276	0.018	significant	insignificant	1_gt_2_significant	1_gt_2_significant
mismatch_repair	3.56861	0.018	significant	insignificant	1_gt_2_significant	1_gt_2_significant
propanoate_metabolism	3.16018	0.018	significant	insignificant	1_gt_2_significant	1_gt_2_significant
thyroid_hormone_signaling_pathway	3.09936	0.018	significant	insignificant	1_gt_2_significant	1_gt_2_significant
glyoxylate_and_dicarboxylate_metabolism	2.77496	0.019	significant	insignificant	1_gt_2_significant	1_gt_2_significant
n_glycan_biosynthesis	-2.61986	0.019	significant	insignificant	1_lt_2_significant	1_lt_2_significant
phenylalanine_tyrosine_and_tryptophan_biosynthesis	3.60345	0.019	significant	insignificant	1_gt_2_significant	1_gt_2_significant
membrane_trafficking	3.6896	0.02	significant	insignificant	1_gt_2_significant	1_gt_2_significant
transcription	3.18764	0.02	significant	insignificant	1_gt_2_significant	1_gt_2_significant
prolactin_signaling_pathway	-3.0513	0.021	significant	insignificant	1_lt_2_significant	1_lt_2_significant
streptomycin_biosynthesis	2.81819	0.021	significant	insignificant	1_gt_2_significant	1_gt_2_significant
alanine_aspartate_and_glutamate_metabolism	3.73259	0.022	significant	insignificant	1_gt_2_significant	1_gt_2_significant
amphetamine_addiction	-3.01457	0.022	significant	insignificant	1_lt_2_significant	1_lt_2_significant
drug_metabolism_other_enzymes	2.74077	0.022	significant	insignificant	1_gt_2_significant	1_gt_2_significant
renin_angiotensin_system	-2.82752	0.022	significant	insignificant	1_lt_2_significant	1_lt_2_significant
lipopolysaccharide_biosynthesis	2.62135	0.023	significant	insignificant	1_gt_2_significant	1_gt_2_significant
pantothenate_and_coa_biosynthesis	2.85949	0.023	significant	insignificant	1_gt_2_significant	1_gt_2_significant
proteoglycans_in_cancer	2.323	0.023	significant	insignificant	1_gt_2_significant	1_gt_2_significant
huntington_disease	2.43282	0.024	significant	insignificant	1_gt_2_significant	1_gt_2_significant
primary_immunodeficiency	-2.80604	0.025	significant	insignificant	1_lt_2_significant	1_lt_2_significant
vancomycin_resistance	2.86044	0.026	significant	insignificant	1_gt_2_significant	1_gt_2_significant
zeatin_biosynthesis	2.46327	0.028	significant	insignificant	1_gt_2_significant	1_gt_2_significant
c5_branched_dibasic_acid_metabolism	2.81777	0.032	significant	insignificant	1_gt_2_significant	1_gt_2_significant
type_i_diabetes_mellitus	2.41432	0.033	significant	insignificant	1_gt_2_significant	1_gt_2_significant
aminobenzoate_degradation	-2.7414	0.035	significant	insignificant	1_lt_2_significant	1_lt_2_significant
replication_and_repair	-2.2981	0.035	significant	insignificant	1_lt_2_significant	1_lt_2_significant
polycyclic_aromatic_hydrocarbon_degradation	-2.86096	0.036	significant	insignificant	1_lt_2_significant	1_lt_2_significant
mineral_absorption	-2.99247	0.037	significant	insignificant	1_lt_2_significant	1_lt_2_significant
glycosphingolipid_biosynthesis_ganglio_series	2.08927	0.038	significant	insignificant	1_gt_2_significant	1_gt_2_significant
various_types_of_n_glycan_biosynthesis	2.08927	0.038	significant	insignificant	1_gt_2_significant	1_gt_2_significant
systemic_lupus_erythematosus	-2.25841	0.039	significant	insignificant	1_lt_2_significant	1_lt_2_significant
pyruvate_metabolism	2.51563	0.043	significant	insignificant	1_gt_2_significant	1_gt_2_significant
hypertrophic_cardiomyopathy	-2.29347	0.044	significant	insignificant	1_lt_2_significant	1_lt_2_significant
lipid_and_atherosclerosis	2.78883	0.045	significant	insignificant	1_gt_2_significant	1_gt_2_significant
atrazine_degradation	-2.22102	0.047	significant	insignificant	1_lt_2_significant	1_lt_2_significant
chemical_carcinogenesis_reactive_oxygen_species	1.98539	0.047	significant	insignificant	1_gt_2_significant	1_gt_2_significant
mapk_signaling_pathway_fly	2.5463	0.047	significant	insignificant	1_gt_2_significant	1_gt_2_significant
coronavirus_disease_covid_19	-2.3213	0.05	significant	insignificant	1_lt_2_significant	1_lt_2_significant
cytoskeleton_proteins	2.34731	0.051	insignificant	insignificant	1_gt_2_insignificant	random
spinocerebellar_ataxia	-2.28785	0.051	insignificant	insignificant	1_lt_2_insignificant	random
th17_cell_differentiation	2.1577	0.051	insignificant	insignificant	1_gt_2_insignificant	random
steroid_biosynthesis	2.17971	0.052	insignificant	insignificant	1_gt_2_insignificant	random
viral_myocarditis	-2.21499	0.052	insignificant	insignificant	1_lt_2_insignificant	random
antigen_processing_and_presentation	2.06319	0.054	insignificant	insignificant	1_gt_2_insignificant	random
estrogen_signaling_pathway	2.06319	0.054	insignificant	insignificant	1_gt_2_insignificant	random
il_17_signaling_pathway	2.06319	0.054	insignificant	insignificant	1_gt_2_insignificant	random
parkinson_disease	2.54257	0.054	insignificant	insignificant	1_gt_2_insignificant	random
progesterone_mediated_oocyte_maturation	2.06319	0.054	insignificant	insignificant	1_gt_2_insignificant	random
prostate_cancer	2.06319	0.054	insignificant	insignificant	1_gt_2_insignificant	random
steroid_hormone_biosynthesis	-2.2002	0.055	insignificant	insignificant	1_lt_2_insignificant	random
biofilm_formation_pseudomonas_aeruginosa	-2.21672	0.056	insignificant	insignificant	1_lt_2_insignificant	random
energy_metabolism	2.13937	0.056	insignificant	insignificant	1_gt_2_insignificant	random
monobactam_biosynthesis	2.22562	0.056	insignificant	insignificant	1_gt_2_insignificant	random
renin_secretion	-2.10482	0.056	insignificant	insignificant	1_lt_2_insignificant	random
vitamin_b6_metabolism	2.1971	0.059	insignificant	insignificant	1_gt_2_insignificant	random
protein_processing_in_endoplasmic_reticulum	2.29626	0.061	insignificant	insignificant	1_gt_2_insignificant	random
plant_pathogen_interaction	2.13331	0.062	insignificant	insignificant	1_gt_2_insignificant	random
phenylpropanoid_biosynthesis	-2.24096	0.064	insignificant	insignificant	1_lt_2_insignificant	random
longevity_regulating_pathway	1.96529	0.065	insignificant	insignificant	1_gt_2_insignificant	random
nitrogen_metabolism	2.01847	0.065	insignificant	insignificant	1_gt_2_insignificant	random
autophagy_yeast	-2.02444	0.066	insignificant	insignificant	1_lt_2_insignificant	random
longevity_regulating_pathway_worm	2.40763	0.067	insignificant	insignificant	1_gt_2_insignificant	random
structural_proteins	-1.9905	0.068	insignificant	insignificant	1_lt_2_insignificant	random
abc_transporters	1.72345	0.076	insignificant	insignificant	1_gt_2_insignificant	random
arabinogalactan_biosynthesis_mycobacterium	-2.00053	0.076	insignificant	insignificant	1_lt_2_insignificant	random
amoebiasis	-1.92027	0.077	insignificant	insignificant	1_lt_2_insignificant	random
valine_leucine_and_isoleucine_degradation	2.02737	0.083	insignificant	insignificant	1_gt_2_insignificant	random
antifolate_resistance	1.91795	0.086	insignificant	insignificant	1_gt_2_insignificant	random
cobalamin_transport_and_metabolism	2.06253	0.087	insignificant	insignificant	1_gt_2_insignificant	random
pi3k_akt_signaling_pathway	1.97603	0.097	insignificant	insignificant	1_gt_2_insignificant	random
flagellar_assembly	-1.94345	0.102	insignificant	insignificant	1_lt_2_insignificant	random
apoptosis_multiple_species	-1.69093	0.103	insignificant	insignificant	1_lt_2_insignificant	random
colorectal_cancer	-1.69093	0.103	insignificant	insignificant	1_lt_2_insignificant	random
epstein_barr_virus_infection	-1.69093	0.103	insignificant	insignificant	1_lt_2_insignificant	random
nicotinate_and_nicotinamide_metabolism	1.85998	0.103	insignificant	insignificant	1_gt_2_insignificant	random
small_cell_lung_cancer	-1.69093	0.103	insignificant	insignificant	1_lt_2_insignificant	random
toxoplasmosis	-1.69093	0.103	insignificant	insignificant	1_lt_2_insignificant	random
betalain_biosynthesis	1.7938	0.108	insignificant	insignificant	1_gt_2_insignificant	random
foxo_signaling_pathway	1.86799	0.11	insignificant	insignificant	1_gt_2_insignificant	random
hepatitis_b	-1.66346	0.112	insignificant	insignificant	1_lt_2_insignificant	random
efferocytosis	-1.74693	0.113	insignificant	insignificant	1_lt_2_insignificant	random
hepatitis_c	-1.64837	0.128	insignificant	insignificant	1_lt_2_insignificant	random
herpes_simplex_virus_1_infection	-1.64837	0.128	insignificant	insignificant	1_lt_2_insignificant	random
influenza_a	-1.64837	0.128	insignificant	insignificant	1_lt_2_insignificant	random
measles	-1.64837	0.128	insignificant	insignificant	1_lt_2_insignificant	random
thyroid_hormone_synthesis	1.64781	0.13	insignificant	insignificant	1_gt_2_insignificant	random
african_trypanosomiasis	1.53787	0.131	insignificant	insignificant	1_gt_2_insignificant	random
cyanoamino_acid_metabolism	1.67681	0.131	insignificant	insignificant	1_gt_2_insignificant	random
transporters	1.5519	0.135	insignificant	insignificant	1_gt_2_insignificant	random
thermogenesis	1.65596	0.136	insignificant	insignificant	1_gt_2_insignificant	random
cell_motility	1.62193	0.137	insignificant	insignificant	1_gt_2_insignificant	random
lipid_biosynthesis_proteins	1.46028	0.141	insignificant	insignificant	1_gt_2_insignificant	random
polyketide_sugar_unit_biosynthesis	-1.73171	0.141	insignificant	insignificant	1_lt_2_insignificant	random
sphingolipid_signaling_pathway	-1.54346	0.143	insignificant	insignificant	1_lt_2_insignificant	random
choline_metabolism_in_cancer	1.75559	0.144	insignificant	insignificant	1_gt_2_insignificant	random
endocytosis	1.75559	0.144	insignificant	insignificant	1_gt_2_insignificant	random
fc_gamma_r_mediated_phagocytosis	1.75559	0.144	insignificant	insignificant	1_gt_2_insignificant	random
gnrh_signaling_pathway	1.75559	0.144	insignificant	insignificant	1_gt_2_insignificant	random
pancreatic_cancer	1.75559	0.144	insignificant	insignificant	1_gt_2_insignificant	random
parathyroid_hormone_synthesis_secretion_and_action	1.75559	0.144	insignificant	insignificant	1_gt_2_insignificant	random
phospholipase_d_signaling_pathway	1.75559	0.144	insignificant	insignificant	1_gt_2_insignificant	random
ras_signaling_pathway	1.75559	0.144	insignificant	insignificant	1_gt_2_insignificant	random
biosynthesis_of_type_ii_polyketide_products	-1.63765	0.145	insignificant	insignificant	1_lt_2_insignificant	random
retinol_metabolism	1.70982	0.147	insignificant	insignificant	1_gt_2_insignificant	random
terpenoid_backbone_biosynthesis	1.63337	0.147	insignificant	insignificant	1_gt_2_insignificant	random
chemical_carcinogenesis_receptor_activation	1.55504	0.148	insignificant	insignificant	1_gt_2_insignificant	random
signaling_proteins	1.63252	0.149	insignificant	insignificant	1_gt_2_insignificant	random
glutamatergic_synapse	-1.48619	0.151	insignificant	insignificant	1_lt_2_insignificant	random
naphthalene_degradation	1.67212	0.153	insignificant	insignificant	1_gt_2_insignificant	random
gabaergic_synapse	-1.52419	0.162	insignificant	insignificant	1_lt_2_insignificant	random
insulin_signaling_pathway	1.46904	0.168	insignificant	insignificant	1_gt_2_insignificant	random
furfural_degradation	1.48424	0.17	insignificant	insignificant	1_gt_2_insignificant	random
glycerophospholipid_metabolism	1.43453	0.172	insignificant	insignificant	1_gt_2_insignificant	random
human_cytomegalovirus_infection	-1.41262	0.189	insignificant	insignificant	1_lt_2_insignificant	random
human_immunodeficiency_virus_1_infection	-1.41262	0.189	insignificant	insignificant	1_lt_2_insignificant	random
kaposi_sarcoma_associated_herpesvirus_infection	-1.41262	0.189	insignificant	insignificant	1_lt_2_insignificant	random
biofilm_formation_escherichia_coli	-1.41087	0.192	insignificant	insignificant	1_lt_2_insignificant	random
chloroalkane_and_chloroalkene_degradation	-1.37881	0.192	insignificant	insignificant	1_lt_2_insignificant	random
biosynthesis_of_various_antibiotics	1.35203	0.194	insignificant	insignificant	1_gt_2_insignificant	random
thiamine_metabolism	1.49195	0.198	insignificant	insignificant	1_gt_2_insignificant	random
penicillin_and_cephalosporin_biosynthesis	1.31192	0.207	insignificant	insignificant	1_gt_2_insignificant	random
ether_lipid_metabolism	1.31298	0.209	insignificant	insignificant	1_gt_2_insignificant	random
caprolactam_degradation	-1.32537	0.216	insignificant	insignificant	1_lt_2_insignificant	random
sulfur_metabolism	1.38015	0.216	insignificant	insignificant	1_gt_2_insignificant	random
cytochrome_p450	-1.2739	0.231	insignificant	insignificant	1_lt_2_insignificant	random
amino_acid_metabolism	-1.3474	0.232	insignificant	insignificant	1_lt_2_insignificant	random
regulation_of_lipolysis_in_adipocytes	-1.43734	0.234	insignificant	insignificant	1_lt_2_insignificant	random
pathways_in_cancer	1.27599	0.236	insignificant	insignificant	1_gt_2_insignificant	random
secretion_system	-1.34285	0.236	insignificant	insignificant	1_lt_2_insignificant	random
p53_signaling_pathway	-1.33879	0.244	insignificant	insignificant	1_lt_2_insignificant	random
glucosinolate_biosynthesis	1.27227	0.245	insignificant	insignificant	1_gt_2_insignificant	random
glutathione_metabolism	1.23837	0.249	insignificant	insignificant	1_gt_2_insignificant	random
peptidases_and_inhibitors	1.22322	0.256	insignificant	insignificant	1_gt_2_insignificant	random
ribosome_biogenesis_in_eukaryotes	1.27647	0.256	insignificant	insignificant	1_gt_2_insignificant	random
tyrosine_metabolism	1.28522	0.262	insignificant	insignificant	1_gt_2_insignificant	random
dorso_ventral_axis_formation	1.20195	0.272	insignificant	insignificant	1_gt_2_insignificant	random
domain_containing_proteins_not_elsewhere_classified	-1.15191	0.273	insignificant	insignificant	1_lt_2_insignificant	random
bacterial_chemotaxis	1.14352	0.283	insignificant	insignificant	1_gt_2_insignificant	random
mannose_type_o_glycan_biosynthesis	-1.08411	0.283	insignificant	insignificant	1_lt_2_insignificant	random
pancreatic_secretion	1.22163	0.287	insignificant	insignificant	1_gt_2_insignificant	random
salivary_secretion	1.22163	0.287	insignificant	insignificant	1_gt_2_insignificant	random
proximal_tubule_bicarbonate_reclamation	-1.15251	0.292	insignificant	insignificant	1_lt_2_insignificant	random
isoquinoline_alkaloid_biosynthesis	1.14528	0.3	insignificant	insignificant	1_gt_2_insignificant	random
bisphenol_degradation	-1.13195	0.302	insignificant	insignificant	1_lt_2_insignificant	random
biosynthesis_of_various_plant_secondary_metabolites	1.0375	0.303	insignificant	insignificant	1_gt_2_insignificant	random
other_types_of_o_glycan_biosynthesis	-1.03558	0.307	insignificant	insignificant	1_lt_2_insignificant	random
apoptosis_fly	-1.05538	0.31	insignificant	insignificant	1_lt_2_insignificant	random
nonribosomal_peptide_structures	1.1285	0.32	insignificant	insignificant	1_gt_2_insignificant	random
glycosaminoglycan_binding_proteins	-0.974855	0.323	insignificant	insignificant	1_lt_2_insignificant	random
benzoate_degradation	-1.01066	0.326	insignificant	insignificant	1_lt_2_insignificant	random
prodigiosin_biosynthesis	1.09558	0.326	insignificant	insignificant	1_gt_2_insignificant	random
beta_alanine_metabolism	0.896191	0.327	insignificant	insignificant	1_gt_2_insignificant	random
riboflavin_metabolism	0.995709	0.338	insignificant	insignificant	1_gt_2_insignificant	random
fatty_acid_degradation	0.943413	0.344	insignificant	insignificant	1_gt_2_insignificant	random
glycerolipid_metabolism	-0.889483	0.344	insignificant	insignificant	1_lt_2_insignificant	random
pinene_camphor_and_geraniol_degradation	1.00646	0.349	insignificant	insignificant	1_gt_2_insignificant	random
teichoic_acid_biosynthesis	-0.927513	0.351	insignificant	insignificant	1_lt_2_insignificant	random
carbohydrate_metabolism	0.997935	0.355	insignificant	insignificant	1_gt_2_insignificant	random
basal_transcription_factors	0.903975	0.356	insignificant	insignificant	1_gt_2_insignificant	random
retrograde_endocannabinoid_signaling	-1.06297	0.359	insignificant	insignificant	1_lt_2_insignificant	random
non_homologous_end_joining	-0.95862	0.369	insignificant	insignificant	1_lt_2_insignificant	random
non_alcoholic_fatty_liver_disease	-0.905951	0.372	insignificant	insignificant	1_lt_2_insignificant	random
ascorbate_and_aldarate_metabolism	-0.895461	0.38	insignificant	insignificant	1_lt_2_insignificant	random
drug_metabolism_cytochrome_p450	0.868917	0.385	insignificant	insignificant	1_gt_2_insignificant	random
dioxin_degradation	-0.842817	0.387	insignificant	insignificant	1_lt_2_insignificant	random
sulfur_relay_system	0.89373	0.405	insignificant	insignificant	1_gt_2_insignificant	random
arginine_and_proline_metabolism	0.840153	0.414	insignificant	insignificant	1_gt_2_insignificant	random
prenyltransferases	0.781879	0.415	insignificant	insignificant	1_gt_2_insignificant	random
chagas_disease	0.899877	0.416	insignificant	insignificant	1_gt_2_insignificant	random
lipoarabinomannan_lam_biosynthesis	-0.835836	0.436	insignificant	insignificant	1_lt_2_insignificant	random
biosynthesis_of_various_alkaloids	0.782171	0.449	insignificant	insignificant	1_gt_2_insignificant	random
ubiquitin_system	-0.73436	0.449	insignificant	insignificant	1_lt_2_insignificant	random
phosphotransferase_system_pts	-0.758308	0.451	insignificant	insignificant	1_lt_2_insignificant	random
proteasome	0.707941	0.459	insignificant	insignificant	1_gt_2_insignificant	random
photosynthesis	0.799366	0.461	insignificant	insignificant	1_gt_2_insignificant	random
plant_hormone_signal_transduction	-0.787833	0.465	insignificant	insignificant	1_lt_2_insignificant	random
insulin_resistance	0.69104	0.476	insignificant	insignificant	1_gt_2_insignificant	random
biofilm_formation_vibrio_cholerae	-0.716733	0.48	insignificant	insignificant	1_lt_2_insignificant	random
biotin_metabolism	0.738058	0.493	insignificant	insignificant	1_gt_2_insignificant	random
fat_digestion_and_absorption	-0.758857	0.493	insignificant	insignificant	1_lt_2_insignificant	random
ampk_signaling_pathway	0.705314	0.494	insignificant	insignificant	1_gt_2_insignificant	random
biosynthesis_of_ansamycins	0.74788	0.515	insignificant	insignificant	1_gt_2_insignificant	random
secondary_bile_acid_biosynthesis	-0.691146	0.519	insignificant	insignificant	1_lt_2_insignificant	random
cationic_antimicrobial_peptide_camp_resistance	-0.660149	0.525	insignificant	insignificant	1_lt_2_insignificant	random
polycomb_repressive_complex	0.740636	0.531	insignificant	insignificant	1_gt_2_insignificant	random
amyotrophic_lateral_sclerosis	0.603367	0.553	insignificant	insignificant	1_gt_2_insignificant	random
biosynthesis_of_siderophore_group_nonribosomal_peptides	0.580575	0.569	insignificant	insignificant	1_gt_2_insignificant	random
protein_kinases	0.541331	0.574	insignificant	insignificant	1_gt_2_insignificant	random
tuberculosis	0.639627	0.584	insignificant	insignificant	1_gt_2_insignificant	random
d_amino_acid_metabolism	-0.581041	0.592	insignificant	insignificant	1_lt_2_insignificant	random
mapk_signaling_pathway_plant	0.599267	0.593	insignificant	insignificant	1_gt_2_insignificant	random
flavonoid_biosynthesis	-0.761047	0.598	insignificant	insignificant	1_lt_2_insignificant	random
stilbenoid_diarylheptanoid_and_gingerol_biosynthesis	-0.761047	0.598	insignificant	insignificant	1_lt_2_insignificant	random
camp_signaling_pathway	-0.549347	0.604	insignificant	insignificant	1_lt_2_insignificant	random
purine_metabolism	0.511301	0.605	insignificant	insignificant	1_gt_2_insignificant	random
bacterial_secretion_system	0.5073	0.619	insignificant	insignificant	1_gt_2_insignificant	random
secondary_metabolism	-0.538706	0.624	insignificant	insignificant	1_lt_2_insignificant	random
phosphonate_and_phosphinate_metabolism	-0.461679	0.632	insignificant	insignificant	1_lt_2_insignificant	random
photosynthesis_proteins	0.4686	0.654	insignificant	insignificant	1_gt_2_insignificant	random
glycosylphosphatidylinositol_gpi_anchored_proteins	-0.450342	0.672	insignificant	insignificant	1_lt_2_insignificant	random
porphyrin_metabolism	0.454739	0.677	insignificant	insignificant	1_gt_2_insignificant	random
necroptosis	0.435764	0.681	insignificant	insignificant	1_gt_2_insignificant	random
ubiquinone_and_other_terpenoid_quinone_biosynthesis	0.362345	0.691	insignificant	insignificant	1_gt_2_insignificant	random
pathways_of_neurodegeneration_multiple_diseases	0.378864	0.692	insignificant	insignificant	1_gt_2_insignificant	random
chemical_carcinogenesis_dna_adducts	0.453064	0.694	insignificant	insignificant	1_gt_2_insignificant	random
mapk_signaling_pathway_yeast	-0.38173	0.7	insignificant	insignificant	1_lt_2_insignificant	random
hepatocellular_carcinoma	0.427915	0.712	insignificant	insignificant	1_gt_2_insignificant	random
transcription_machinery	0.364858	0.714	insignificant	insignificant	1_gt_2_insignificant	random
cilium_and_associated_proteins	0.380262	0.719	insignificant	insignificant	1_gt_2_insignificant	random
glycan_metabolism	0.405641	0.74	insignificant	insignificant	1_gt_2_insignificant	random
type_ii_diabetes_mellitus	0.309752	0.747	insignificant	insignificant	1_gt_2_insignificant	random
dna_replication	0.408729	0.748	insignificant	insignificant	1_gt_2_insignificant	random
motor_proteins	-0.355279	0.753	insignificant	insignificant	1_lt_2_insignificant	random
translation	0.364721	0.76	insignificant	insignificant	1_gt_2_insignificant	random
pathogenic_escherichia_coli_infection	0.335754	0.77	insignificant	insignificant	1_gt_2_insignificant	random
lysine_degradation	-0.285315	0.786	insignificant	insignificant	1_lt_2_insignificant	random
lipid_metabolism	0.338319	0.795	insignificant	insignificant	1_gt_2_insignificant	random
protein_export	-0.263445	0.799	insignificant	insignificant	1_lt_2_insignificant	random
tryptophan_metabolism	-0.252039	0.81	insignificant	insignificant	1_lt_2_insignificant	random
chromosome_and_associated_proteins	-0.201047	0.815	insignificant	insignificant	1_lt_2_insignificant	random
arginine_biosynthesis	-0.227303	0.821	insignificant	insignificant	1_lt_2_insignificant	random
platinum_drug_resistance	-0.164643	0.83	insignificant	insignificant	1_lt_2_insignificant	random
bile_secretion	-0.203152	0.832	insignificant	insignificant	1_lt_2_insignificant	random
neuroactive_ligand_receptor_interaction	0.191436	0.836	insignificant	insignificant	1_gt_2_insignificant	random
polyketide_biosynthesis_proteins	0.244766	0.848	insignificant	insignificant	1_gt_2_insignificant	random
bacterial_motility_proteins	-0.188099	0.852	insignificant	insignificant	1_lt_2_insignificant	random
protein_processing	-0.1826	0.857	insignificant	insignificant	1_lt_2_insignificant	random
biosynthesis_of_enediyne_antibiotics	0.169739	0.859	insignificant	insignificant	1_gt_2_insignificant	random
prion_disease	0.167476	0.862	insignificant	insignificant	1_gt_2_insignificant	random
shigellosis	0.277813	0.864	insignificant	insignificant	1_gt_2_insignificant	random
diabetic_cardiomyopathy	0.15724	0.866	insignificant	insignificant	1_gt_2_insignificant	random
styrene_degradation	0.185945	0.866	insignificant	insignificant	1_gt_2_insignificant	random
acarbose_and_validamycin_biosynthesis	0.115658	0.896	insignificant	insignificant	1_gt_2_insignificant	random
limonene_degradation	-0.1344	0.897	insignificant	insignificant	1_lt_2_insignificant	random
dna_replication_proteins	-0.118593	0.9	insignificant	insignificant	1_lt_2_insignificant	random
cholesterol_metabolism	0.110554	0.902	insignificant	insignificant	1_gt_2_insignificant	random
human_papillomavirus_infection	-0.125446	0.912	insignificant	insignificant	1_lt_2_insignificant	random
transcription_factors	-0.0947621	0.912	insignificant	insignificant	1_lt_2_insignificant	random
primary_bile_acid_biosynthesis	0.150792	0.917	insignificant	insignificant	1_gt_2_insignificant	random
metabolism_of_xenobiotics_by_cytochrome_p450	0.10079	0.925	insignificant	insignificant	1_gt_2_insignificant	random
glycosyltransferases	-0.095177	0.933	insignificant	insignificant	1_lt_2_insignificant	random
viral_carcinogenesis	-0.0893297	0.935	insignificant	insignificant	1_lt_2_insignificant	random
selenocompound_metabolism	-0.044159	0.941	insignificant	insignificant	1_lt_2_insignificant	random
phenylalanine_metabolism	-0.0559244	0.947	insignificant	insignificant	1_lt_2_insignificant	random
human_t_cell_leukemia_virus_1_infection	0.0356874	0.968	insignificant	insignificant	1_gt_2_insignificant	random
transport	0.027819	0.969	insignificant	insignificant	1_gt_2_insignificant	random
cardiac_muscle_contraction	0.0134552	0.979	insignificant	insignificant	1_gt_2_insignificant	random
alzheimer_disease	-0.0046229	0.998	insignificant	insignificant	1_lt_2_insignificant	random
cytoskeleton_in_muscle_cells	-0.00686312	0.998	insignificant	insignificant	1_lt_2_insignificant	random
